# Supplementary material for: Ethyl 2-[(E)-({2,4-dimeth­oxy-6-[2-(4-meth­oxy­phen­yl)ethen­yl]benzyl­idene}amino)­oxy]acetate
Source: IUCrdata. 2021 Sep 17;6(Pt 9):x210950. doi: 10.1107/S2414314621009500 (PMC9462370; doi:10.1107/S2414314621009500)
Supplement: Supplementary file 1 [file x-06-x210950-sup1.cif]

##############################################################################
#                                                                            #
# This CIF contains the data for a data article accepted for                 #
# publication in IUCrData. It conforms to the requirements of                #
# Notes for Authors for IUCrData, and has been                               #
# peer reviewed under the auspices of IUCrData.                              #
#                                                                            #
# Full details of the Crystallographic Information File format               #
# are given in the paper "The Crystallographic Information File (CIF):       #
# a New Standard Archive File for Crystallography" by S. R. Hall, F. H.      #
# Allen and I. D. Brown [Acta Cryst. (1991), A47, 655-685].                  #
#                                                                            #
# The current version of the core CIF dictionary is obtainable from          #
# ftp://ftp.iucr.org/pub/cif_core.dic.                                       #
#                                                                            #
# Software is freely available for graphical display of the structure(s)     #
# in this CIF. For information consult the CIF software page                 #
# http://www.iucr.org/resources/cif/software.                                #
#                                                                            #
# This file may be used for bona fide research purposes within the           #
# scientific community so long as proper attribution is given to the data    # 
# article from which it was obtained.                                        #
#                                                                            #
##############################################################################
data_I
_database_code_depnum_ccdc_archive 'CCDC 2109339'
_audit_creation_method     SHELXTL
_journal_date_recd_electronic     2021-09-06
_journal_date_accepted     2021-09-13
_journal_name_full     'IUCrData'
_journal_year     2021
_journal_volume     6
_journal_issue      9
_journal_page_first     0
_journal_page_last     0
_journal_paper_category     HO
_journal_paper_doi     10.1107/S2414314621009500
_journal_coeditor_code     HB4391
_publ_contact_author_name     'Jiha Sung'
_publ_contact_author_address
;
Department of Applied Chemistry,
Dongduk Women's University,
Seoul 136-714, Republic of Korea
;
_publ_contact_author_email     'dddklab@gmail.com'
_publ_contact_author_fax     ?
_publ_contact_author_phone     ?
_publ_section_title
;\
Ethyl
2-[(<i>E</i>)-({2,4-dimethoxy-6-[2-(4-methoxyphenyl)ethenyl]benzylidene}\
amino)oxy]acetate
;
loop_
    _publ_author_name
    _publ_author_footnote
    _publ_author_address
    'Sung, Jiha' .
;
Department of Applied Chemistry,
Dongduk Women's University,
Seoul 136-714, Republic of Korea
;
_publ_section_synopsis
;
The crystal structure of a resveratrol--oxime ester is reported.
;
_chemical_name_systematic
;
Ethyl 2-[(<i>E</i>)-({2,4-dimethoxy-6-[2-(4-methoxyphenyl)ethenyl]\
benzylidene}amino)oxy]acetate
;
_chemical_name_common     ?
_chemical_formula_moiety     'C22 H25 N O6'
_chemical_formula_sum     'C22 H25 N O6'
_chemical_formula_iupac     'C22 H25 N O6'
_chemical_formula_weight     399.43
_chemical_melting_point     ?
_symmetry_cell_setting     monoclinic
_symmetry_space_group_name_H-M     P21/n
_symmetry_space_group_name_Hall     '-P 2yn'
loop_
    _symmetry_equiv_pos_as_xyz
    'x, y, z'
    '-x+1/2, y+1/2, -z+1/2'
    '-x, -y, -z'
    'x-1/2, -y-1/2, z-1/2'
_cell_length_a     11.3656(9)
_cell_length_b     7.0636(5)
_cell_length_c     26.035(2)
_cell_angle_alpha     90.00
_cell_angle_beta     100.148(3)
_cell_angle_gamma     90.00
_cell_volume     2057.4(3)
_cell_formula_units_Z     4
_cell_measurement_reflns_used     9916
_cell_measurement_theta_min     2.38
_cell_measurement_theta_max     28.22
_cell_measurement_temperature     193(2)
_exptl_crystal_description     Block
_exptl_crystal_colour     colourless
_exptl_crystal_size_max     0.36
_exptl_crystal_size_mid     0.19
_exptl_crystal_size_min     0.10
_exptl_crystal_density_diffrn     1.290
_exptl_crystal_density_meas     ?
_exptl_crystal_density_method     'not measured'
_exptl_crystal_F_000     848
_exptl_absorpt_coefficient_mu     0.094
_exptl_absorpt_correction_type     none
_exptl_absorpt_process_details     ?
_exptl_absorpt_correction_T_min     ?
_exptl_absorpt_correction_T_max     ?
_exptl_special_details     ?
_diffrn_ambient_temperature     193(2)
_diffrn_radiation_type     MoK\a
_diffrn_radiation_wavelength     0.71073
_diffrn_radiation_source     'fine-focus sealed tube'
_diffrn_radiation_monochromator     graphite
_diffrn_measurement_device_type     'PHOTON 100 CMOS'
_diffrn_measurement_method     '\f and \w scans'
_diffrn_detector_area_resol_mean     ?
_diffrn_reflns_number     72604
_diffrn_reflns_av_R_equivalents     0.0517
_diffrn_reflns_av_sigmaI/netI     0.0238
_diffrn_reflns_theta_min     2.11
_diffrn_reflns_theta_max     28.43
_diffrn_reflns_theta_full     28.43
_diffrn_measured_fraction_theta_max     0.995
_diffrn_measured_fraction_theta_full     0.995
_diffrn_reflns_limit_h_min     -15
_diffrn_reflns_limit_h_max     15
_diffrn_reflns_limit_k_min     -9
_diffrn_reflns_limit_k_max     9
_diffrn_reflns_limit_l_min     -34
_diffrn_reflns_limit_l_max     34
_diffrn_standards_number     ?
_diffrn_standards_interval_count     ?
_diffrn_standards_interval_time     ?
_diffrn_standards_decay_%     ?
_refine_special_details
;
 Refinement of F^2^ against ALL reflections.  The weighted R-factor wR and
 goodness of fit S are based on F^2^, conventional R-factors R are based
 on F, with F set to zero for negative F^2^. The threshold expression of
 F^2^ > 2sigma(F^2^) is used only for calculating R-factors(gt) etc. and is
 not relevant to the choice of reflections for refinement.  R-factors based
 on F^2^ are statistically about twice as large as those based on F, and R-
 factors based on ALL data will be even larger.
;
_reflns_number_total     5157
_reflns_number_gt     4367
_reflns_threshold_expression     >2sigma(I)
_refine_ls_structure_factor_coef     Fsqd
_refine_ls_matrix_type     full
_refine_ls_R_factor_all     0.0545
_refine_ls_R_factor_gt     0.0458
_refine_ls_wR_factor_gt     0.1245
_refine_ls_wR_factor_ref     0.1330
_refine_ls_goodness_of_fit_ref     1.056
_refine_ls_restrained_S_all     1.056
_refine_ls_number_reflns     5157
_refine_ls_number_parameters     266
_refine_ls_number_restraints     0
_refine_ls_hydrogen_treatment     constr
_refine_ls_weighting_scheme     calc
_refine_ls_weighting_details
         'calc w=1/[\s^2^(Fo^2^)+(0.0616P)^2^+0.7810P] where P=(Fo^2^+2Fc^2^)/3'
_atom_sites_solution_hydrogens     geom
_atom_sites_solution_primary     direct
_atom_sites_solution_secondary     difmap
_refine_ls_shift/su_max     0.001
_refine_ls_shift/su_mean     0.000
_refine_diff_density_max     0.315
_refine_diff_density_min     -0.185
_refine_ls_extinction_method     none
_refine_ls_extinction_coef     ?
loop_
    _atom_type_symbol
    _atom_type_description
    _atom_type_scat_dispersion_real
    _atom_type_scat_dispersion_imag
    _atom_type_scat_source
    'C' 'C' 0.0033 0.0016
                         'International Tables Vol C Tables 4.2.6.8 and 6.1.1.4'
    'H' 'H' 0.0000 0.0000
                         'International Tables Vol C Tables 4.2.6.8 and 6.1.1.4'
    'N' 'N' 0.0061 0.0033
                         'International Tables Vol C Tables 4.2.6.8 and 6.1.1.4'
    'O' 'O' 0.0106 0.0060
                         'International Tables Vol C Tables 4.2.6.8 and 6.1.1.4'
_computing_data_collection
;
APEX2 (Bruker, 2012)
;
_computing_cell_refinement
;
SAINT (Bruker, 2012)
;
_computing_data_reduction
;
SAINT (Bruker, 2012)
;
_computing_structure_solution
;
SHELXS (Sheldrick, 2008)
;
_computing_structure_refinement
;
SHELXL2014 (Sheldrick, 2015)
;
_computing_molecular_graphics
;
SHELXTL (Sheldrick, 2008)
;
_computing_publication_material
;
publCIF (Westrip, 2010)
;
loop_
    _atom_site_type_symbol
    _atom_site_label
    _atom_site_fract_x
    _atom_site_fract_y
    _atom_site_fract_z
    _atom_site_U_iso_or_equiv
    _atom_site_adp_type
    _atom_site_calc_flag
    _atom_site_refinement_flags
    _atom_site_occupancy
    _atom_site_symmetry_multiplicity
    _atom_site_disorder_assembly
    _atom_site_disorder_group
    C C1 0.24155(11) 0.2768(2) 0.96981(5) 0.0339(3) Uani d . 1 1 . .
    C C2 0.27638(11) 0.2914(2) 0.92163(5) 0.0330(3) Uani d . 1 1 . .
    H H2 0.2175 0.3046 0.8911 0.040 Uiso calc R 1 1 . .
    C C3 0.39681(11) 0.28708(17) 0.91753(5) 0.0289(2) Uani d . 1 1 . .
    C C4 0.48435(11) 0.26856(17) 0.96321(5) 0.0277(2) Uani d . 1 1 . .
    C C5 0.44554(11) 0.25016(17) 1.01146(5) 0.0292(3) Uani d . 1 1 . .
    C C6 0.32511(12) 0.25393(19) 1.01513(5) 0.0331(3) Uani d . 1 1 . .
    H H6 0.3005 0.2411 1.0480 0.040 Uiso calc R 1 1 . .
    O O1 0.12111(9) 0.28900(18) 0.96906(4) 0.0448(3) Uani d . 1 1 . .
    C C7 0.08045(14) 0.2768(3) 1.01766(7) 0.0531(4) Uani d . 1 1 . .
    H H7A 0.1001 0.1517 1.0331 0.080 Uiso calc R 1 1 . .
    H H7B -0.0063 0.2954 1.0120 0.080 Uiso calc R 1 1 . .
    H H7C 0.1196 0.3748 1.0413 0.080 Uiso calc R 1 1 . .
    C C8 0.42894(11) 0.31089(18) 0.86556(5) 0.0300(3) Uani d . 1 1 . .
    H H8 0.5016 0.3741 0.8633 0.036 Uiso calc R 1 1 . .
    C C9 0.36217(12) 0.24905(18) 0.82140(5) 0.0318(3) Uani d . 1 1 . .
    H H9 0.2942 0.1749 0.8247 0.038 Uiso calc R 1 1 . .
    C C10 0.38336(11) 0.28418(17) 0.76843(5) 0.0286(2) Uani d . 1 1 . .
    C C11 0.31500(12) 0.18938(19) 0.72667(5) 0.0345(3) Uani d . 1 1 . .
    H H11 0.2584 0.0980 0.7335 0.041 Uiso calc R 1 1 . .
    C C12 0.32681(12) 0.2241(2) 0.67544(5) 0.0349(3) Uani d . 1 1 . .
    H H12 0.2800 0.1555 0.6478 0.042 Uiso calc R 1 1 . .
    C C13 0.40742(11) 0.35951(19) 0.66487(5) 0.0316(3) Uani d . 1 1 . .
    C C14 0.47781(12) 0.4548(2) 0.70595(5) 0.0353(3) Uani d . 1 1 . .
    H H14 0.5341 0.5465 0.6989 0.042 Uiso calc R 1 1 . .
    C C15 0.46637(11) 0.41688(19) 0.75671(5) 0.0326(3) Uani d . 1 1 . .
    H H15 0.5158 0.4820 0.7843 0.039 Uiso calc R 1 1 . .
    O O2 0.42356(9) 0.40901(17) 0.61580(4) 0.0428(3) Uani d . 1 1 . .
    C C16 0.34007(14) 0.3337(2) 0.57350(5) 0.0425(3) Uani d . 1 1 . .
    H H16A 0.3487 0.1958 0.5726 0.064 Uiso calc R 1 1 . .
    H H16B 0.3554 0.3877 0.5406 0.064 Uiso calc R 1 1 . .
    H H16C 0.2587 0.3658 0.5781 0.064 Uiso calc R 1 1 . .
    C C17 0.61356(11) 0.27478(18) 0.96420(5) 0.0303(3) Uani d . 1 1 . .
    H H17 0.6643 0.3104 0.9957 0.036 Uiso calc R 1 1 . .
    N N1 0.66105(10) 0.23457(17) 0.92473(5) 0.0345(3) Uani d . 1 1 . .
    O O3 0.78758(8) 0.25945(16) 0.93779(4) 0.0390(2) Uani d . 1 1 . .
    C C18 0.83580(12) 0.2301(2) 0.89191(5) 0.0375(3) Uani d . 1 1 . .
    H H18A 0.8035 0.1106 0.8752 0.045 Uiso calc R 1 1 . .
    H H18B 0.9236 0.2164 0.9014 0.045 Uiso calc R 1 1 . .
    C C19 0.80732(11) 0.3908(2) 0.85321(5) 0.0339(3) Uani d . 1 1 . .
    O O4 0.75832(12) 0.53568(17) 0.86054(4) 0.0531(3) Uani d . 1 1 . .
    O O5 0.84641(9) 0.34797(14) 0.80913(4) 0.0372(2) Uani d . 1 1 . .
    C C20 0.83492(14) 0.4957(2) 0.76952(6) 0.0411(3) Uani d . 1 1 . .
    H H20A 0.8764 0.6119 0.7842 0.049 Uiso calc R 1 1 . .
    H H20B 0.7496 0.5263 0.7574 0.049 Uiso calc R 1 1 . .
    C C21 0.88974(16) 0.4244(2) 0.72495(6) 0.0469(4) Uani d . 1 1 . .
    H H21A 0.9724 0.3852 0.7379 0.070 Uiso calc R 1 1 . .
    H H21B 0.8890 0.5253 0.6991 0.070 Uiso calc R 1 1 . .
    H H21C 0.8437 0.3159 0.7087 0.070 Uiso calc R 1 1 . .
    O O6 0.53333(8) 0.22915(15) 1.05405(4) 0.0364(2) Uani d . 1 1 . .
    C C22 0.49803(13) 0.1985(2) 1.10347(5) 0.0378(3) Uani d . 1 1 . .
    H H22A 0.4497 0.3057 1.1116 0.057 Uiso calc R 1 1 . .
    H H22B 0.5693 0.1868 1.1306 0.057 Uiso calc R 1 1 . .
    H H22C 0.4508 0.0819 1.1021 0.057 Uiso calc R 1 1 . .
loop_
    _atom_site_aniso_label
    _atom_site_aniso_U_11
    _atom_site_aniso_U_22
    _atom_site_aniso_U_33
    _atom_site_aniso_U_12
    _atom_site_aniso_U_13
    _atom_site_aniso_U_23
    C1 0.0266(6) 0.0382(7) 0.0379(7) -0.0006(5) 0.0081(5) -0.0013(5)
    C2 0.0281(6) 0.0381(7) 0.0321(6) -0.0002(5) 0.0032(5) 0.0024(5)
    C3 0.0298(6) 0.0278(6) 0.0294(6) -0.0010(4) 0.0064(5) 0.0012(4)
    C4 0.0272(6) 0.0263(5) 0.0301(6) -0.0011(4) 0.0064(5) 0.0013(4)
    C5 0.0289(6) 0.0291(6) 0.0292(6) -0.0016(5) 0.0043(5) 0.0006(4)
    C6 0.0322(6) 0.0374(7) 0.0311(6) -0.0022(5) 0.0094(5) -0.0001(5)
    O1 0.0264(5) 0.0684(7) 0.0408(6) 0.0001(5) 0.0090(4) -0.0012(5)
    C7 0.0330(7) 0.0821(13) 0.0477(9) -0.0010(7) 0.0162(6) -0.0021(8)
    C8 0.0271(6) 0.0304(6) 0.0326(6) 0.0004(5) 0.0061(5) 0.0048(5)
    C9 0.0303(6) 0.0316(6) 0.0341(6) -0.0029(5) 0.0074(5) 0.0039(5)
    C10 0.0268(6) 0.0281(6) 0.0309(6) 0.0015(4) 0.0045(5) 0.0018(5)
    C11 0.0333(6) 0.0345(6) 0.0358(7) -0.0100(5) 0.0061(5) -0.0003(5)
    C12 0.0334(6) 0.0379(7) 0.0321(6) -0.0081(5) 0.0022(5) -0.0044(5)
    C13 0.0273(6) 0.0373(7) 0.0304(6) -0.0002(5) 0.0057(5) 0.0016(5)
    C14 0.0312(6) 0.0397(7) 0.0350(6) -0.0109(5) 0.0054(5) 0.0017(5)
    C15 0.0297(6) 0.0348(6) 0.0322(6) -0.0067(5) 0.0019(5) -0.0017(5)
    O2 0.0401(5) 0.0590(7) 0.0291(5) -0.0104(5) 0.0056(4) 0.0025(4)
    C16 0.0421(8) 0.0555(9) 0.0295(6) -0.0012(7) 0.0051(5) -0.0033(6)
    C17 0.0284(6) 0.0322(6) 0.0300(6) -0.0013(5) 0.0047(5) 0.0033(5)
    N1 0.0249(5) 0.0428(6) 0.0359(6) -0.0018(4) 0.0051(4) -0.0024(5)
    O3 0.0242(4) 0.0627(7) 0.0298(5) -0.0004(4) 0.0043(4) 0.0036(4)
    C18 0.0289(6) 0.0509(8) 0.0338(7) 0.0070(6) 0.0088(5) 0.0046(6)
    C19 0.0295(6) 0.0409(7) 0.0321(6) 0.0007(5) 0.0077(5) -0.0026(5)
    O4 0.0706(8) 0.0481(6) 0.0457(6) 0.0193(6) 0.0240(6) 0.0018(5)
    O5 0.0441(5) 0.0364(5) 0.0340(5) 0.0062(4) 0.0152(4) 0.0023(4)
    C20 0.0522(8) 0.0357(7) 0.0373(7) 0.0025(6) 0.0135(6) 0.0047(6)
    C21 0.0599(10) 0.0449(8) 0.0402(7) -0.0093(7) 0.0206(7) 0.0001(6)
    O6 0.0310(5) 0.0507(6) 0.0272(4) -0.0017(4) 0.0044(4) 0.0043(4)
    C22 0.0400(7) 0.0465(8) 0.0268(6) -0.0043(6) 0.0055(5) -0.0001(5)
_geom_special_details
;
 All esds (except the esd in the dihedral angle between two l.s. planes)
 are estimated using the full covariance matrix.  The cell esds are taken
 into account individually in the estimation of esds in distances, angles
 and torsion angles; correlations between esds in cell parameters are only
 used when they are defined by crystal symmetry.  An approximate (isotropic)
 treatment of cell esds is used for estimating esds involving l.s. planes.
;
loop_
    _geom_bond_atom_site_label_1
    _geom_bond_atom_site_label_2
    _geom_bond_site_symmetry_2
    _geom_bond_distance
    _geom_bond_publ_flag
    C1 O1 . 1.3683(16) ?
    C1 C2 . 1.3842(18) ?
    C1 C6 . 1.3876(19) ?
    C2 C3 . 1.3919(17) ?
    C2 H2 . 0.9500 ?
    C3 C4 . 1.4158(17) ?
    C3 C8 . 1.4719(17) ?
    C4 C5 . 1.4089(17) ?
    C4 C17 . 1.4649(17) ?
    C5 O6 . 1.3628(15) ?
    C5 C6 . 1.3890(18) ?
    C6 H6 . 0.9500 ?
    O1 C7 . 1.4242(18) ?
    C7 H7A . 0.9800 ?
    C7 H7B . 0.9800 ?
    C7 H7C . 0.9800 ?
    C8 C9 . 1.3345(18) ?
    C8 H8 . 0.9500 ?
    C9 C10 . 1.4623(17) ?
    C9 H9 . 0.9500 ?
    C10 C11 . 1.3917(18) ?
    C10 C15 . 1.4012(17) ?
    C11 C12 . 1.3857(18) ?
    C11 H11 . 0.9500 ?
    C12 C13 . 1.3853(18) ?
    C12 H12 . 0.9500 ?
    C13 O2 . 1.3676(15) ?
    C13 C14 . 1.3913(18) ?
    C14 C15 . 1.3768(18) ?
    C14 H14 . 0.9500 ?
    C15 H15 . 0.9500 ?
    O2 C16 . 1.4242(17) ?
    C16 H16A . 0.9800 ?
    C16 H16B . 0.9800 ?
    C16 H16C . 0.9800 ?
    C17 N1 . 1.2742(17) ?
    C17 H17 . 0.9500 ?
    N1 O3 . 1.4291(14) ?
    O3 C18 . 1.4144(16) ?
    C18 C19 . 1.515(2) ?
    C18 H18A . 0.9900 ?
    C18 H18B . 0.9900 ?
    C19 O4 . 1.1962(17) ?
    C19 O5 . 1.3362(15) ?
    O5 C20 . 1.4565(17) ?
    C20 C21 . 1.498(2) ?
    C20 H20A . 0.9900 ?
    C20 H20B . 0.9900 ?
    C21 H21A . 0.9800 ?
    C21 H21B . 0.9800 ?
    C21 H21C . 0.9800 ?
    O6 C22 . 1.4302(15) ?
    C22 H22A . 0.9800 ?
    C22 H22B . 0.9800 ?
    C22 H22C . 0.9800 ?
loop_
    _geom_angle_atom_site_label_1
    _geom_angle_atom_site_label_2
    _geom_angle_atom_site_label_3
    _geom_angle_site_symmetry_1
    _geom_angle_site_symmetry_3
    _geom_angle
    _geom_angle_publ_flag
    O1 C1 C2 . . 115.30(12) ?
    O1 C1 C6 . . 123.55(12) ?
    C2 C1 C6 . . 121.14(12) ?
    C1 C2 C3 . . 120.65(12) ?
    C1 C2 H2 . . 119.7 ?
    C3 C2 H2 . . 119.7 ?
    C2 C3 C4 . . 119.52(11) ?
    C2 C3 C8 . . 118.33(11) ?
    C4 C3 C8 . . 122.09(11) ?
    C5 C4 C3 . . 118.25(11) ?
    C5 C4 C17 . . 117.23(11) ?
    C3 C4 C17 . . 124.47(11) ?
    O6 C5 C6 . . 122.35(11) ?
    O6 C5 C4 . . 115.86(11) ?
    C6 C5 C4 . . 121.79(12) ?
    C1 C6 C5 . . 118.61(12) ?
    C1 C6 H6 . . 120.7 ?
    C5 C6 H6 . . 120.7 ?
    C1 O1 C7 . . 117.64(12) ?
    O1 C7 H7A . . 109.5 ?
    O1 C7 H7B . . 109.5 ?
    H7A C7 H7B . . 109.5 ?
    O1 C7 H7C . . 109.5 ?
    H7A C7 H7C . . 109.5 ?
    H7B C7 H7C . . 109.5 ?
    C9 C8 C3 . . 123.98(12) ?
    C9 C8 H8 . . 118.0 ?
    C3 C8 H8 . . 118.0 ?
    C8 C9 C10 . . 126.42(12) ?
    C8 C9 H9 . . 116.8 ?
    C10 C9 H9 . . 116.8 ?
    C11 C10 C15 . . 117.15(12) ?
    C11 C10 C9 . . 119.55(11) ?
    C15 C10 C9 . . 123.24(11) ?
    C12 C11 C10 . . 122.11(12) ?
    C12 C11 H11 . . 118.9 ?
    C10 C11 H11 . . 118.9 ?
    C13 C12 C11 . . 119.53(12) ?
    C13 C12 H12 . . 120.2 ?
    C11 C12 H12 . . 120.2 ?
    O2 C13 C12 . . 124.35(12) ?
    O2 C13 C14 . . 116.15(11) ?
    C12 C13 C14 . . 119.49(12) ?
    C15 C14 C13 . . 120.32(12) ?
    C15 C14 H14 . . 119.8 ?
    C13 C14 H14 . . 119.8 ?
    C14 C15 C10 . . 121.36(12) ?
    C14 C15 H15 . . 119.3 ?
    C10 C15 H15 . . 119.3 ?
    C13 O2 C16 . . 116.50(11) ?
    O2 C16 H16A . . 109.5 ?
    O2 C16 H16B . . 109.5 ?
    H16A C16 H16B . . 109.5 ?
    O2 C16 H16C . . 109.5 ?
    H16A C16 H16C . . 109.5 ?
    H16B C16 H16C . . 109.5 ?
    N1 C17 C4 . . 123.02(12) ?
    N1 C17 H17 . . 118.5 ?
    C4 C17 H17 . . 118.5 ?
    C17 N1 O3 . . 109.39(11) ?
    C18 O3 N1 . . 107.72(10) ?
    O3 C18 C19 . . 112.50(11) ?
    O3 C18 H18A . . 109.1 ?
    C19 C18 H18A . . 109.1 ?
    O3 C18 H18B . . 109.1 ?
    C19 C18 H18B . . 109.1 ?
    H18A C18 H18B . . 107.8 ?
    O4 C19 O5 . . 124.44(13) ?
    O4 C19 C18 . . 125.86(12) ?
    O5 C19 C18 . . 109.70(11) ?
    C19 O5 C20 . . 116.35(11) ?
    O5 C20 C21 . . 108.06(12) ?
    O5 C20 H20A . . 110.1 ?
    C21 C20 H20A . . 110.1 ?
    O5 C20 H20B . . 110.1 ?
    C21 C20 H20B . . 110.1 ?
    H20A C20 H20B . . 108.4 ?
    C20 C21 H21A . . 109.5 ?
    C20 C21 H21B . . 109.5 ?
    H21A C21 H21B . . 109.5 ?
    C20 C21 H21C . . 109.5 ?
    H21A C21 H21C . . 109.5 ?
    H21B C21 H21C . . 109.5 ?
    C5 O6 C22 . . 117.86(10) ?
    O6 C22 H22A . . 109.5 ?
    O6 C22 H22B . . 109.5 ?
    H22A C22 H22B . . 109.5 ?
    O6 C22 H22C . . 109.5 ?
    H22A C22 H22C . . 109.5 ?
    H22B C22 H22C . . 109.5 ?
loop_
    _geom_torsion_atom_site_label_1
    _geom_torsion_atom_site_label_2
    _geom_torsion_atom_site_label_3
    _geom_torsion_atom_site_label_4
    _geom_torsion_site_symmetry_1
    _geom_torsion_site_symmetry_2
    _geom_torsion_site_symmetry_3
    _geom_torsion_site_symmetry_4
    _geom_torsion
    _geom_torsion_publ_flag
    O1 C1 C2 C3 . . . . 177.99(12) ?
    C6 C1 C2 C3 . . . . -1.2(2) ?
    C1 C2 C3 C4 . . . . -0.4(2) ?
    C1 C2 C3 C8 . . . . -177.58(12) ?
    C2 C3 C4 C5 . . . . 1.62(18) ?
    C8 C3 C4 C5 . . . . 178.74(11) ?
    C2 C3 C4 C17 . . . . -175.79(12) ?
    C8 C3 C4 C17 . . . . 1.32(19) ?
    C3 C4 C5 O6 . . . . 178.79(11) ?
    C17 C4 C5 O6 . . . . -3.61(17) ?
    C3 C4 C5 C6 . . . . -1.41(18) ?
    C17 C4 C5 C6 . . . . 176.20(12) ?
    O1 C1 C6 C5 . . . . -177.70(13) ?
    C2 C1 C6 C5 . . . . 1.4(2) ?
    O6 C5 C6 C1 . . . . 179.69(12) ?
    C4 C5 C6 C1 . . . . -0.1(2) ?
    C2 C1 O1 C7 . . . . -179.36(14) ?
    C6 C1 O1 C7 . . . . -0.2(2) ?
    C2 C3 C8 C9 . . . . -33.37(19) ?
    C4 C3 C8 C9 . . . . 149.49(13) ?
    C3 C8 C9 C10 . . . . 173.69(12) ?
    C8 C9 C10 C11 . . . . 171.46(13) ?
    C8 C9 C10 C15 . . . . -11.6(2) ?
    C15 C10 C11 C12 . . . . -0.5(2) ?
    C9 C10 C11 C12 . . . . 176.62(13) ?
    C10 C11 C12 C13 . . . . -1.2(2) ?
    C11 C12 C13 O2 . . . . -177.91(13) ?
    C11 C12 C13 C14 . . . . 1.9(2) ?
    O2 C13 C14 C15 . . . . 178.88(12) ?
    C12 C13 C14 C15 . . . . -0.9(2) ?
    C13 C14 C15 C10 . . . . -0.8(2) ?
    C11 C10 C15 C14 . . . . 1.4(2) ?
    C9 C10 C15 C14 . . . . -175.53(13) ?
    C12 C13 O2 C16 . . . . 8.9(2) ?
    C14 C13 O2 C16 . . . . -170.87(13) ?
    C5 C4 C17 N1 . . . . 158.35(13) ?
    C3 C4 C17 N1 . . . . -24.2(2) ?
    C4 C17 N1 O3 . . . . 178.31(11) ?
    C17 N1 O3 C18 . . . . -174.86(11) ?
    N1 O3 C18 C19 . . . . 72.08(14) ?
    O3 C18 C19 O4 . . . . 5.7(2) ?
    O3 C18 C19 O5 . . . . -174.87(11) ?
    O4 C19 O5 C20 . . . . 4.5(2) ?
    C18 C19 O5 C20 . . . . -174.88(12) ?
    C19 O5 C20 C21 . . . . 176.76(12) ?
    C6 C5 O6 C22 . . . . 3.90(18) ?
    C4 C5 O6 C22 . . . . -176.29(11) ?
loop_
    _geom_hbond_atom_site_label_D
    _geom_hbond_atom_site_label_H
    _geom_hbond_atom_site_label_A
    _geom_hbond_site_symmetry_A
    _geom_hbond_distance_DH
    _geom_hbond_distance_HA
    _geom_hbond_distance_DA
    _geom_hbond_angle_DHA
    C22 H22C N1 3_657 0.98 2.61 3.5633(19) 165.6
    C14 H14 O5 2_656 0.95 2.55 3.4834(16) 165.9
