# Supplementary material for: Ethyl 2-[(E)-({2,4-dimeth­oxy-6-[2-(4-meth­oxy­phen­yl)ethen­yl]benzyl­idene}amino)­oxy]acetate
Source: IUCrdata. 2021 Sep 17;6(Pt 9):x210950. doi: 10.1107/S2414314621009500 (PMC9462370; doi:10.1107/S2414314621009500)
Supplement: Supplementary file 2 [file x-06-x210950-Isup2.hkl]

# 
# h,k,l, Fc-squared, Fo-squared, sigma(Fo-squared) and status flag 
# 
data_I
_shelx_title ' DK1403 in P2(1)/n' 
_shelx_refln_list_code          4 
_shelx_F_calc_maximum      192.39 
_exptl_crystal_F_000       848.00 
_reflns_d_resolution_high  0.7464 
 
loop_ 
 _symmetry_equiv_pos_as_xyz 
 'x, y, z' 
 '-x+1/2, y+1/2, -z+1/2' 
 '-x, -y, -z' 
 'x-1/2, -y-1/2, z-1/2' 
 
_cell_length_a    11.3656 
_cell_length_b     7.0636 
_cell_length_c    26.0348 
_cell_angle_alpha  90.000 
_cell_angle_beta  100.148 
_cell_angle_gamma  90.000 
 
_shelx_F_squared_multiplier     1.000 
 
loop_ 
 _refln_index_h 
 _refln_index_k 
 _refln_index_l 
 _refln_F_squared_calc 
 _refln_F_squared_meas 
 _refln_F_squared_sigma 
 _refln_observed_status 
   2   0   0      241.74      228.52      8.84 o 
   4   0   0     1825.87     1937.49     54.32 o 
   6   0   0      503.35      565.33     12.61 o 
   8   0   0       22.33       28.18      1.22 o 
  10   0   0        0.04       -0.29      0.87 o 
  12   0   0       98.06      104.55      3.80 o 
  14   0   0       67.31       82.68      4.58 o 
   1   1   0      901.67      883.47     11.75 o 
   2   1   0    24562.13    26593.50   1413.18 o 
   3   1   0     5813.38     6180.32     98.62 o 
   4   1   0     3216.78     3287.47     49.60 o 
   5   1   0      380.06      388.54      6.86 o 
   6   1   0     1536.89     1659.34     24.57 o 
   7   1   0      152.64      155.13      2.45 o 
   8   1   0        1.65       -0.16      0.38 o 
   9   1   0        0.38       -0.11      0.45 o 
  10   1   0      204.41      196.66      3.94 o 
  11   1   0        0.31       -0.79      0.79 o 
  12   1   0        4.28        6.02      0.93 o 
  13   1   0        2.24        1.96      1.03 o 
  14   1   0       14.45       12.22      1.66 o 
   1   2   0      811.08      771.47      9.44 o 
   2   2   0      167.76      175.97      2.25 o 
   3   2   0     2891.87     2893.70     36.34 o 
   4   2   0     2055.72     2232.41     30.68 o 
   5   2   0     2436.67     2498.42     32.28 o 
   6   2   0      580.63      552.21      7.80 o 
   7   2   0      261.38      274.70      4.85 o 
   8   2   0        0.31        0.20      0.49 o 
   9   2   0       26.21       24.64      1.16 o 
  10   2   0        6.44        3.50      0.69 o 
  11   2   0        5.06        4.27      0.86 o 
  12   2   0        2.15        0.33      0.88 o 
  13   2   0       25.92       32.31      1.66 o 
  14   2   0        0.98        1.63      1.59 o 
   1   3   0       13.35        8.58      0.40 o 
   2   3   0      123.61       87.93      1.35 o 
   3   3   0       24.52       26.71      1.17 o 
   4   3   0     2422.22     2491.95     31.22 o 
   5   3   0     1084.66     1153.52     15.00 o 
   6   3   0       82.44      166.58      2.63 o 
   7   3   0      204.20      193.54      2.84 o 
   8   3   0       23.16       25.55      1.18 o 
   9   3   0       16.56       25.13      1.45 o 
  10   3   0        9.43        4.31      0.84 o 
  11   3   0        3.53        1.62      0.79 o 
  12   3   0       48.16       46.98      1.95 o 
  13   3   0       16.79       10.11      1.62 o 
  14   3   0        6.94        4.37      1.87 o 
   0   4   0     8604.37     9132.06    171.57 o 
   1   4   0      142.22      143.09      2.26 o 
   2   4   0      179.46      168.20      2.38 o 
   3   4   0      558.19      531.47      7.01 o 
   4   4   0       49.80       40.12      0.85 o 
   5   4   0        2.41        1.89      0.42 o 
   6   4   0      125.21      126.10      2.12 o 
   7   4   0      337.62      323.40      4.86 o 
   8   4   0      115.27      133.06      2.40 o 
   9   4   0        5.14        2.17      0.73 o 
  10   4   0       49.52       42.59      1.74 o 
  11   4   0        0.06        0.71      0.88 o 
  12   4   0        2.73        1.74      1.08 o 
  13   4   0        0.69        0.03      1.52 o 
   1   5   0       79.28       78.07      1.34 o 
   2   5   0        1.93        2.49      0.35 o 
   3   5   0       21.20       17.98      0.75 o 
   4   5   0        9.52       10.60      0.53 o 
   5   5   0      217.74      207.82      3.12 o 
   6   5   0      114.13      115.10      2.16 o 
   7   5   0       28.65       28.13      1.06 o 
   8   5   0       16.22       12.26      0.83 o 
   9   5   0      120.23      107.98      2.46 o 
  10   5   0       43.75       49.55      1.78 o 
  11   5   0        1.88        3.59      0.96 o 
  12   5   0       16.97       19.39      1.73 o 
   0   6   0     1187.94     1358.67     23.17 o 
   1   6   0      527.06      508.97      7.29 o 
   2   6   0       88.59       93.72      1.86 o 
   3   6   0       10.22        8.40      0.77 o 
   4   6   0        7.39        6.12      0.71 o 
   5   6   0      137.13      127.20      2.53 o 
   6   6   0        0.00        2.00      0.84 o 
   7   6   0       12.31       12.70      0.82 o 
   8   6   0        1.99        2.21      0.70 o 
   9   6   0      112.05      122.69      2.99 o 
  10   6   0        0.65        0.79      1.07 o 
  11   6   0        1.38        0.15      1.40 o 
   1   7   0       56.42       49.72      1.28 o 
   2   7   0       11.71       11.37      0.88 o 
   3   7   0        2.10        0.45      0.76 o 
   4   7   0        3.83        4.10      0.89 o 
   5   7   0       14.93       14.26      1.08 o 
   6   7   0       17.61       16.86      1.11 o 
   7   7   0       13.69       17.58      1.31 o 
   8   7   0        2.44        6.29      1.35 o 
   9   7   0        3.20        1.73      1.52 o 
  10   7   0        2.33        2.96      2.19 o 
   0   8   0       63.38       65.29      3.80 o 
   1   8   0       36.30       32.45      1.24 o 
   2   8   0       19.81       21.98      1.37 o 
   3   8   0       40.17       38.55      1.65 o 
   4   8   0       16.73       15.75      1.29 o 
   5   8   0        0.92        0.19      1.14 o 
   6   8   0       36.07       41.69      1.76 o 
   7   8   0        0.31        1.66      1.56 o 
   1   9   0        3.39       -0.29      2.06 o 
   2   9   0        0.40       -0.35      1.43 o 
   3   9   0        0.23       -1.44      1.44 o 
   4   9   0        7.29        4.25      1.71 o 
 -15   0   1        9.83       12.01      4.70 o 
 -13   0   1        2.34        1.70      1.31 o 
 -11   0   1       88.95       57.38      3.39 o 
  -9   0   1       18.07       17.55      1.31 o 
  -7   0   1      495.90      468.46     10.59 o 
  -5   0   1     3085.94     3642.45     94.97 o 
  -3   0   1    27439.93    23828.57   1266.84 o 
   1   0   1     2101.51     1947.95    105.15 o 
   3   0   1      378.74      340.21      8.83 o 
   5   0   1      635.35      577.28     15.72 o 
   7   0   1      609.82      605.42     12.54 o 
   9   0   1        8.88        7.96      0.83 o 
  11   0   1      199.37      226.06      8.79 o 
  13   0   1       99.53      102.41      4.01 o 
 -14   1   1       16.53       10.95      1.37 o 
 -13   1   1        1.18       -0.95      0.95 o 
 -12   1   1        0.00       -0.79      0.79 o 
 -11   1   1       18.87       13.24      1.06 o 
 -10   1   1        4.85        2.28      0.69 o 
  -9   1   1        3.76        4.88      0.62 o 
  -8   1   1      146.03      148.77      2.94 o 
  -7   1   1     1010.23     1083.51     16.28 o 
  -6   1   1        0.01        2.04      0.39 o 
  -5   1   1     4304.99     4774.20     93.13 o 
  -4   1   1      756.11      801.12     11.93 o 
  -3   1   1     2425.82     2374.29     31.60 o 
  -2   1   1     2583.57     2570.55     34.34 o 
  -1   1   1     3986.74     4101.63     51.41 o 
   0   1   1      285.17      315.50      4.96 o 
   1   1   1     2762.70     2900.14     38.57 o 
   2   1   1    19581.52    20814.45    978.35 o 
   3   1   1       56.66       56.38      1.41 o 
   4   1   1       25.15       28.81      0.70 o 
   5   1   1      163.63      164.47      4.24 o 
   6   1   1       61.03       57.66      1.17 o 
   7   1   1     1894.39     1995.99     29.56 o 
   8   1   1        8.30        4.80      0.51 o 
   9   1   1       28.51       23.71      0.95 o 
  10   1   1        8.34        5.33      0.79 o 
  11   1   1       20.98       20.65      1.19 o 
  12   1   1       48.78       55.97      2.20 o 
  13   1   1        6.22        2.38      1.07 o 
  14   1   1       40.35       46.80      2.87 o 
 -14   2   1        7.13        6.08      1.55 o 
 -13   2   1        6.31        4.69      1.10 o 
 -12   2   1        1.01        0.10      0.85 o 
 -11   2   1        9.73        2.11      0.76 o 
 -10   2   1       11.57        6.03      0.78 o 
  -9   2   1       20.93       17.51      0.85 o 
  -8   2   1        8.89        6.78      0.58 o 
  -7   2   1       53.39       69.42      1.45 o 
  -6   2   1      337.86      349.83      4.90 o 
  -5   2   1       14.50       10.13      0.50 o 
  -4   2   1       36.52       32.63      0.82 o 
  -3   2   1     1893.49     1936.96     25.80 o 
  -2   2   1     5451.93     5561.02     64.53 o 
  -1   2   1    21961.88    23204.18    502.19 o 
   0   2   1    12365.75    13151.95    186.95 o 
   1   2   1        3.94        2.64      0.49 o 
   2   2   1      906.58     1022.25     12.83 o 
   3   2   1     1368.48     1322.51     16.15 o 
   4   2   1     1235.14     1312.81     17.01 o 
   5   2   1      373.44      383.40      5.28 o 
   6   2   1      128.74      121.25      2.34 o 
   7   2   1      664.13      665.41      9.39 o 
   8   2   1       80.61       66.23      1.68 o 
   9   2   1       32.40       33.39      1.35 o 
  10   2   1       38.37       34.59      1.54 o 
  11   2   1        0.01       -0.39      0.81 o 
  12   2   1        1.50        0.08      0.90 o 
  13   2   1        7.49        8.21      1.19 o 
  14   2   1        0.77        0.02      1.71 o 
 -14   3   1        1.93        1.24      1.79 o 
 -13   3   1       27.08       30.48      1.78 o 
 -12   3   1      105.51      127.76      3.10 o 
 -11   3   1       37.01       29.58      1.36 o 
 -10   3   1       31.96       31.66      1.77 o 
  -9   3   1       46.03       43.62      1.55 o 
  -8   3   1       27.11       30.39      0.98 o 
  -7   3   1      561.98      623.50      8.55 o 
  -6   3   1      621.09      596.94      7.93 o 
  -5   3   1      981.76     1071.00     13.19 o 
  -4   3   1        0.02        0.68      0.29 o 
  -3   3   1     6730.27     7390.34     95.58 o 
  -2   3   1      137.07      128.41      1.83 o 
  -1   3   1      429.60      419.07      5.55 o 
   0   3   1      740.82      811.81     10.90 o 
   1   3   1      236.40      219.76      2.81 o 
   2   3   1      439.59      457.37      5.85 o 
   3   3   1      524.24      550.28      7.47 o 
   4   3   1      798.06      823.02      9.92 o 
   5   3   1       17.52       16.16      0.53 o 
   6   3   1        0.88       -0.47      0.47 o 
   7   3   1        8.41        4.56      0.52 o 
   8   3   1      178.08      176.53      2.88 o 
   9   3   1       22.33       19.59      0.98 o 
  10   3   1       43.55       40.11      1.88 o 
  11   3   1        0.08       -0.78      0.78 o 
  12   3   1        0.70       -0.18      0.99 o 
  13   3   1        4.50        0.42      1.27 o 
  14   3   1        1.78        2.25      2.03 o 
 -13   4   1       37.34       40.86      2.39 o 
 -12   4   1        2.80        1.77      1.10 o 
 -11   4   1      132.67      133.21      2.99 o 
 -10   4   1        2.61        1.77      0.82 o 
  -9   4   1        2.87        0.74      0.66 o 
  -8   4   1      215.00      213.36      3.43 o 
  -7   4   1       79.23       81.53      1.62 o 
  -6   4   1     1090.45     1128.64     14.80 o 
  -5   4   1      142.54      143.45      2.05 o 
  -4   4   1      112.54      120.81      1.78 o 
  -3   4   1       54.36       53.53      1.11 o 
  -2   4   1      270.59      293.89      4.14 o 
  -1   4   1     2073.77     2246.29     29.95 o 
   0   4   1       40.13       44.09      2.89 o 
   1   4   1     1968.47     2088.62     27.01 o 
   2   4   1        2.89       -0.32      0.35 o 
   3   4   1       50.21       38.71      0.78 o 
   4   4   1       38.10       25.91      0.72 o 
   5   4   1      176.70      182.59      2.69 o 
   6   4   1        6.80        7.24      0.57 o 
   7   4   1       59.06       51.00      1.40 o 
   8   4   1      152.33      145.87      2.75 o 
   9   4   1      157.39      150.61      3.21 o 
  10   4   1        1.00        0.57      0.69 o 
  11   4   1       35.78       36.81      1.61 o 
  12   4   1        0.13       -0.22      1.09 o 
  13   4   1        1.80        0.71      1.55 o 
 -12   5   1       27.09       29.36      1.96 o 
 -11   5   1        0.04        0.12      0.94 o 
 -10   5   1       47.36       52.57      1.86 o 
  -9   5   1        5.10        6.00      0.85 o 
  -8   5   1       21.27       21.99      1.08 o 
  -7   5   1      267.14      257.39      4.27 o 
  -6   5   1     1166.54     1201.45     16.27 o 
  -5   5   1        1.45        3.21      0.49 o 
  -4   5   1       56.75       57.62      1.38 o 
  -3   5   1       40.90       43.15      1.10 o 
  -2   5   1      131.85      116.28      1.91 o 
  -1   5   1        2.61        1.66      0.40 o 
   0   5   1     1134.26     1226.63     15.50 o 
   1   5   1      610.12      618.17      8.18 o 
   2   5   1        0.11       -0.29      0.36 o 
   3   5   1       19.55       24.00      0.77 o 
   4   5   1       87.71       92.07      1.56 o 
   5   5   1       99.10       99.73      1.85 o 
   6   5   1      230.70      225.81      3.67 o 
   7   5   1       49.63       39.85      1.36 o 
   8   5   1       79.51       73.99      1.81 o 
   9   5   1        8.10        8.43      0.95 o 
  10   5   1        1.73        0.18      0.87 o 
  11   5   1       79.59       78.52      2.49 o 
  12   5   1       35.49       35.79      2.11 o 
 -11   6   1        2.51        0.07      1.32 o 
 -10   6   1       22.89       21.91      1.56 o 
  -9   6   1       22.88       16.46      1.16 o 
  -8   6   1      100.00      104.32      2.31 o 
  -7   6   1      253.87      246.71      4.08 o 
  -6   6   1      186.02      181.51      3.45 o 
  -5   6   1        0.01        0.72      0.67 o 
  -4   6   1        6.39        3.26      0.66 o 
  -3   6   1        0.33       -0.57      0.57 o 
  -2   6   1      197.85      197.87      3.02 o 
  -1   6   1      265.72      268.83      4.40 o 
   0   6   1        0.18        2.65      1.14 o 
   1   6   1      125.19      142.97      2.47 o 
   2   6   1      359.85      366.52      6.07 o 
   3   6   1       30.16       29.43      1.20 o 
   4   6   1       40.42       35.87      1.31 o 
   5   6   1        2.58        2.48      0.74 o 
   6   6   1        5.06        5.29      0.71 o 
   7   6   1       75.89       81.61      1.88 o 
   8   6   1      117.36      123.67      2.65 o 
   9   6   1      280.53      275.48      5.10 o 
  10   6   1        0.64        0.55      1.10 o 
  11   6   1        1.37        1.34      1.47 o 
 -10   7   1      179.35      193.65      6.45 o 
  -9   7   1        9.83        5.24      1.43 o 
  -8   7   1        0.49        1.14      1.09 o 
  -7   7   1       11.42        8.76      1.14 o 
  -6   7   1       94.07       98.91      2.42 o 
  -5   7   1       11.15       12.84      1.01 o 
  -4   7   1       83.28       80.74      2.12 o 
  -3   7   1        5.81        4.07      0.81 o 
  -2   7   1       40.82       38.69      1.14 o 
  -1   7   1       20.10       25.48      0.97 o 
   0   7   1      203.93      192.83      3.01 o 
   1   7   1       20.90       33.97      1.89 o 
   2   7   1        8.36        6.19      0.79 o 
   3   7   1        9.82        5.76      0.82 o 
   4   7   1      211.29      220.50      3.97 o 
   5   7   1       42.22       46.32      1.63 o 
   6   7   1      127.46      129.19      2.73 o 
   7   7   1      142.98      144.80      3.13 o 
   8   7   1      125.91      129.22      3.04 o 
   9   7   1       18.18       23.66      1.43 o 
  -7   8   1        4.02        4.40      1.64 o 
  -6   8   1      212.24      219.75      4.17 o 
  -5   8   1        2.65        2.36      1.17 o 
  -4   8   1       30.55       31.54      1.54 o 
  -3   8   1        0.62       -1.10      1.10 o 
  -2   8   1        0.68       -0.91      0.91 o 
  -1   8   1        5.98        5.29      0.79 o 
   0   8   1       29.33       25.19      1.05 o 
   1   8   1      111.23      110.13      2.23 o 
   2   8   1       25.84       26.32      1.33 o 
   3   8   1        0.09        0.01      1.00 o 
   4   8   1        2.07        2.77      1.11 o 
   5   8   1        3.35        1.98      1.19 o 
   6   8   1        5.21        7.86      1.32 o 
   7   8   1      132.24      137.66      3.68 o 
  -4   9   1        0.46       -1.18      1.65 o 
  -3   9   1        6.93        7.18      1.66 o 
  -2   9   1        0.32       -0.70      1.25 o 
  -1   9   1        0.03       -0.51      1.06 o 
   0   9   1       83.70       71.22      2.19 o 
   1   9   1        8.93        9.61      2.07 o 
   2   9   1        8.01        6.57      1.52 o 
   3   9   1        0.13       -1.51      1.51 o 
   4   9   1        0.07       -1.64      1.64 o 
 -14   0   2        0.08       -1.37      1.37 o 
 -12   0   2       26.85       24.44      1.93 o 
 -10   0   2      236.34      207.13     11.99 o 
  -8   0   2        8.66        7.28      0.74 o 
  -6   0   2        3.11        4.59      0.55 o 
  -4   0   2        2.13        1.32      0.38 o 
  -2   0   2      290.78      297.93      6.39 o 
   2   0   2        8.38        7.36      0.66 o 
   4   0   2     2199.62     2273.98     45.77 o 
   6   0   2     2708.74     2912.93    101.48 o 
   8   0   2       68.86       85.79      3.05 o 
  10   0   2      219.23      193.71      8.05 o 
  12   0   2       35.68       29.17      2.07 o 
  14   0   2       40.31       33.55      4.03 o 
 -15   1   2        2.10        0.72      7.65 o 
 -14   1   2        7.66        5.20      1.33 o 
 -13   1   2        0.05       -0.47      0.97 o 
 -12   1   2        0.21        0.28      0.81 o 
 -11   1   2       67.13       64.65      2.16 o 
 -10   1   2       45.77       36.86      1.69 o 
  -9   1   2       30.79       32.61      1.10 o 
  -8   1   2      313.02      318.17      4.56 o 
  -7   1   2       14.29       11.76      0.58 o 
  -6   1   2     1536.05     1717.16     26.58 o 
  -5   1   2      316.01      352.74      5.22 o 
  -4   1   2      381.61      400.57      6.04 o 
  -3   1   2     5545.76     5611.50     72.46 o 
  -2   1   2      967.60     1072.37     13.08 o 
  -1   1   2     3616.71     3651.30     40.57 o 
   0   1   2     4294.05     4442.93     54.18 o 
   1   1   2     2252.60     2238.59     27.39 o 
   2   1   2    29538.43    30609.74   1625.64 o 
   3   1   2     5453.56     5433.52    116.58 o 
   4   1   2     2166.41     2400.90     59.05 o 
   5   1   2       96.93      101.69      2.45 o 
   6   1   2     1581.97     1794.93     27.72 o 
   7   1   2        8.29        8.55      0.57 o 
   8   1   2        4.26        1.51      0.44 o 
   9   1   2       57.38       57.58      1.51 o 
  10   1   2       97.22       99.79      3.13 o 
  11   1   2        2.47        0.52      0.56 o 
  12   1   2      209.47      211.81      4.80 o 
  13   1   2       46.66       53.95      2.07 o 
  14   1   2       46.93       52.30      2.90 o 
 -14   2   2        5.38        3.70      1.46 o 
 -13   2   2        1.39        3.04      1.12 o 
 -12   2   2        5.84        5.71      0.95 o 
 -11   2   2       13.43       11.91      1.06 o 
 -10   2   2       52.51       46.89      1.67 o 
  -9   2   2      107.13      106.07      2.19 o 
  -8   2   2        2.58        3.99      0.53 o 
  -7   2   2        2.02        0.30      0.43 o 
  -6   2   2      184.25      199.56      2.75 o 
  -5   2   2     1253.45     1305.78     18.04 o 
  -4   2   2     4309.81     4691.74     58.94 o 
  -3   2   2     1344.04     1303.64     15.99 o 
  -2   2   2     2646.32     2820.77     31.30 o 
  -1   2   2     4011.40     3991.54     54.91 o 
   0   2   2    37013.28    36133.46   1917.96 o 
   1   2   2     2422.85     2492.63     29.63 o 
   2   2   2        0.11        1.13      0.25 o 
   3   2   2      623.52      571.65      7.48 o 
   4   2   2       51.18       48.07      0.93 o 
   5   2   2      192.60      201.40      3.07 o 
   6   2   2      218.77      206.71      3.20 o 
   7   2   2       18.05       19.73      0.76 o 
   8   2   2      250.22      272.76      4.48 o 
   9   2   2       40.67       43.10      1.60 o 
  10   2   2      178.80      176.14      3.74 o 
  11   2   2      112.71      108.74      2.84 o 
  12   2   2        5.02        5.09      0.96 o 
  13   2   2        0.04        0.78      1.10 o 
  14   2   2       53.98       86.31      3.74 o 
 -14   3   2        1.20       -0.20      1.71 o 
 -13   3   2        4.22        3.62      1.18 o 
 -12   3   2        0.00        0.01      0.92 o 
 -11   3   2        1.05        0.71      0.80 o 
 -10   3   2        3.55        0.93      0.68 o 
  -9   3   2       20.65       18.42      0.92 o 
  -8   3   2       91.54       77.08      1.53 o 
  -7   3   2       15.21       20.56      0.70 o 
  -6   3   2     3778.94     4104.67     54.60 o 
  -5   3   2     1355.47     1324.44     17.75 o 
  -4   3   2      535.72      573.49      6.78 o 
  -3   3   2      708.37      707.49      8.75 o 
  -2   3   2       56.55       51.00      0.95 o 
  -1   3   2      447.70      469.03      6.39 o 
   0   3   2     6001.98     6361.27     75.75 o 
   1   3   2      294.00      324.87      4.33 o 
   2   3   2      827.99      799.42     10.42 o 
   3   3   2       30.90       33.80      0.74 o 
   4   3   2      328.75      304.97      4.02 o 
   5   3   2       24.63       24.79      0.62 o 
   6   3   2       33.66       29.96      0.94 o 
   7   3   2      111.19      100.70      1.83 o 
   8   3   2      275.17      260.20      4.31 o 
   9   3   2       96.30       98.26      2.17 o 
  10   3   2        0.27        0.46      0.74 o 
  11   3   2       15.22       11.37      1.05 o 
  12   3   2       40.63       45.70      1.91 o 
  13   3   2        4.42        3.37      1.30 o 
 -13   4   2       30.74       33.19      2.23 o 
 -12   4   2        4.61        2.79      1.13 o 
 -11   4   2      104.72      107.93      2.66 o 
 -10   4   2       43.00       38.18      1.63 o 
  -9   4   2       66.06       56.06      1.74 o 
  -8   4   2      115.64      128.74      2.41 o 
  -7   4   2      754.06      753.98     10.35 o 
  -6   4   2        1.97        3.98      0.48 o 
  -5   4   2       42.43       60.53      1.14 o 
  -4   4   2      846.97      908.44     11.91 o 
  -3   4   2      347.08      320.77      4.66 o 
  -2   4   2      457.04      478.78      6.20 o 
  -1   4   2        0.99        0.88      0.63 o 
   0   4   2     4049.61     4225.47     53.00 o 
   1   4   2     3393.95     3452.17     43.31 o 
   2   4   2        3.06        3.92      0.34 o 
   3   4   2      169.29      149.21      2.06 o 
   4   4   2      105.61       85.20      1.41 o 
   5   4   2       60.45       55.22      1.17 o 
   6   4   2       56.82       50.44      1.26 o 
   7   4   2      135.93      127.97      2.28 o 
   8   4   2       63.73       57.31      1.68 o 
   9   4   2      138.49      140.49      3.03 o 
  10   4   2       10.60        8.30      0.83 o 
  11   4   2       37.01       37.39      1.62 o 
  12   4   2        9.46        6.52      1.23 o 
  13   4   2       55.63       63.76      3.10 o 
 -12   5   2        8.77       10.32      1.49 o 
 -11   5   2        8.53       12.38      1.21 o 
 -10   5   2      137.66      138.75      2.95 o 
  -9   5   2      312.91      301.97      5.08 o 
  -8   5   2       78.03       71.82      1.70 o 
  -7   5   2        3.49        2.86      0.56 o 
  -6   5   2       72.01       77.96      1.63 o 
  -5   5   2      175.96      160.01      2.74 o 
  -4   5   2       28.29       25.89      0.89 o 
  -3   5   2       22.81       29.86      0.91 o 
  -2   5   2        0.14       -0.41      0.41 o 
  -1   5   2      427.67      441.43      6.57 o 
   0   5   2       44.45       34.61      1.88 o 
   1   5   2      533.78      513.38      6.84 o 
   2   5   2       82.83       81.78      1.35 o 
   3   5   2      292.93      265.17      3.69 o 
   4   5   2      533.64      511.54      7.10 o 
   5   5   2      216.00      206.71      3.36 o 
   6   5   2      173.96      161.20      3.08 o 
   7   5   2        4.40        3.29      0.81 o 
   8   5   2        2.06        2.63      0.73 o 
   9   5   2       11.56       14.09      1.02 o 
  10   5   2       52.21       53.83      1.85 o 
  11   5   2       55.14       56.64      2.30 o 
  12   5   2        2.94        1.99      1.53 o 
 -11   6   2       57.16       57.41      2.62 o 
 -10   6   2       20.40       14.93      1.36 o 
  -9   6   2       23.15       27.28      1.39 o 
  -8   6   2       53.09       51.36      1.68 o 
  -7   6   2       60.28       58.06      1.92 o 
  -6   6   2       53.61       60.29      1.94 o 
  -5   6   2        4.54        6.40      0.82 o 
  -4   6   2       19.73       20.59      1.01 o 
  -3   6   2       25.76       27.56      0.99 o 
  -2   6   2       48.80       47.33      1.35 o 
  -1   6   2      155.64      145.34      2.76 o 
   0   6   2      613.39      570.12      8.09 o 
   1   6   2      945.92      986.89     13.35 o 
   2   6   2       12.49       13.49      0.70 o 
   3   6   2       74.73       77.27      1.65 o 
   4   6   2       55.25       58.64      1.55 o 
   5   6   2        8.12        9.38      0.81 o 
   6   6   2        2.42        2.39      0.58 o 
   7   6   2        9.28        9.19      0.89 o 
   8   6   2       58.38       69.13      2.02 o 
   9   6   2        0.20        2.85      0.94 o 
  10   6   2       89.28       94.32      2.78 o 
  11   6   2        4.20        5.18      1.55 o 
 -10   7   2       14.82        9.22      2.16 o 
  -9   7   2       23.81       26.68      1.99 o 
  -8   7   2       17.97       13.42      1.44 o 
  -7   7   2       32.70       34.21      1.46 o 
  -6   7   2        0.91        3.58      1.01 o 
  -5   7   2       78.43       91.91      2.27 o 
  -4   7   2       23.29       22.74      1.21 o 
  -3   7   2       14.85       11.21      0.98 o 
  -2   7   2      131.57      135.11      2.32 o 
  -1   7   2      130.38      117.02      2.05 o 
   0   7   2      121.30      119.77      2.16 o 
   1   7   2      475.01      481.06      7.00 o 
   2   7   2       46.28       44.42      1.65 o 
   3   7   2        7.08        3.99      0.81 o 
   4   7   2        3.38        4.89      0.94 o 
   5   7   2        9.97       13.10      1.10 o 
   6   7   2      305.99      307.71      5.27 o 
   7   7   2       21.77       30.83      1.45 o 
   8   7   2       90.75      104.09      2.61 o 
   9   7   2       19.97       19.78      1.70 o 
  -8   8   2        2.13        1.42      2.23 o 
  -7   8   2       12.30       11.87      1.56 o 
  -6   8   2        0.00        2.63      1.31 o 
  -5   8   2       56.94       51.58      1.93 o 
  -4   8   2        0.02        0.43      1.15 o 
  -3   8   2        0.13       -1.07      1.07 o 
  -2   8   2       23.44       24.76      1.16 o 
  -1   8   2       37.35       36.68      1.34 o 
   0   8   2      104.11       93.71      2.09 o 
   1   8   2      188.93      186.63      3.48 o 
   2   8   2       17.83       14.07      1.19 o 
   3   8   2       19.76       14.93      1.28 o 
   4   8   2      103.62      104.95      2.56 o 
   5   8   2       40.83       48.46      1.88 o 
   6   8   2        8.59       11.49      1.43 o 
   7   8   2       20.69       23.01      1.73 o 
  -4   9   2       12.59        7.84      1.71 o 
  -3   9   2        2.45        1.47      1.48 o 
  -2   9   2        5.45        1.90      1.39 o 
  -1   9   2       47.29       37.18      1.58 o 
   0   9   2        0.46        2.17      1.14 o 
   1   9   2        9.99        9.03      2.02 o 
   2   9   2        4.87        5.06      1.77 o 
   3   9   2        7.37        6.39      1.72 o 
   4   9   2        0.60       -1.64      1.64 o 
 -15   0   3       53.07       48.74      4.45 o 
 -13   0   3       13.54       14.81      2.17 o 
 -11   0   3       75.63       60.02      4.11 o 
  -9   0   3      458.05      614.18     18.53 o 
  -7   0   3      655.21      826.62     22.70 o 
  -5   0   3     5804.98     7676.55    216.00 o 
  -3   0   3      334.13      322.01      7.99 o 
  -1   0   3     3364.52     3327.89     67.39 o 
   1   0   3     4153.85     4694.12    113.33 o 
   3   0   3     6294.70     7064.96    223.56 o 
   5   0   3     1373.30     1517.68     30.69 o 
   7   0   3      571.84      609.47     18.80 o 
   9   0   3      972.97      907.06     38.42 o 
  11   0   3      460.74      469.39     18.82 o 
  13   0   3       28.72       43.07      3.10 o 
 -15   1   3        0.10        1.57      2.75 o 
 -14   1   3        0.02       -0.90      1.22 o 
 -13   1   3        1.76        1.29      0.98 o 
 -12   1   3       38.12       41.63      1.60 o 
 -11   1   3      274.99      219.05      5.17 o 
 -10   1   3        6.65        2.80      0.65 o 
  -9   1   3       21.75       22.55      1.09 o 
  -8   1   3      197.60      199.42      4.38 o 
  -7   1   3      223.40      242.03      3.65 o 
  -6   1   3       35.94       41.62      1.07 o 
  -5   1   3     1901.96     1871.87     25.25 o 
  -4   1   3      400.24      419.74      7.23 o 
  -3   1   3     1024.72      964.52     13.10 o 
  -2   1   3     2507.81     2425.18     29.69 o 
  -1   1   3     7989.44     8342.22    101.54 o 
   0   1   3       62.99       85.34      1.11 o 
   1   1   3     3700.59     3790.65     47.61 o 
   2   1   3     5760.07     5953.45     81.73 o 
   3   1   3       44.08       32.37      0.71 o 
   4   1   3       97.43       79.23      1.40 o 
   5   1   3     2414.82     2431.97     37.90 o 
   6   1   3      456.66      435.46      7.70 o 
   7   1   3      210.13      213.61      3.66 o 
   8   1   3      433.38      441.23      6.90 o 
   9   1   3      253.07      266.39      5.09 o 
  10   1   3      399.85      405.69      8.44 o 
  11   1   3       21.75       22.84      1.60 o 
  12   1   3       29.51       27.45      1.40 o 
  13   1   3      669.73      730.56     11.60 o 
  14   1   3        0.06        3.36      1.65 o 
 -14   2   3        3.33        3.69      1.41 o 
 -13   2   3       11.93        7.72      1.16 o 
 -12   2   3        2.47        1.17      0.89 o 
 -11   2   3      277.70      244.23      4.51 o 
 -10   2   3        4.90        3.32      0.64 o 
  -9   2   3        0.35       -0.58      0.58 o 
  -8   2   3        9.46        8.43      0.60 o 
  -7   2   3        2.57        0.49      0.40 o 
  -6   2   3      344.76      378.90      5.64 o 
  -5   2   3     6542.09     7650.72     99.01 o 
  -4   2   3      871.63      899.70     11.07 o 
  -3   2   3       58.66       52.90      0.84 o 
  -2   2   3      238.76      262.79      3.31 o 
  -1   2   3     1254.17     1066.56     13.43 o 
   0   2   3     1934.18     1900.63     23.84 o 
   1   2   3     1741.58     1895.24     21.98 o 
   2   2   3     1045.34      989.88     11.82 o 
   3   2   3        1.30        2.12      0.27 o 
   4   2   3     1266.90     1368.96     19.52 o 
   5   2   3      783.21      807.54     10.90 o 
   6   2   3        8.78        7.59      0.48 o 
   7   2   3      242.08      235.64      3.46 o 
   8   2   3      256.25      258.58      3.96 o 
   9   2   3     1456.45     1539.18     31.19 o 
  10   2   3       88.94       83.84      2.51 o 
  11   2   3        0.21       -0.53      0.78 o 
  12   2   3       48.60       49.87      1.96 o 
  13   2   3       83.85      105.84      2.99 o 
  14   2   3       77.31       82.57      3.77 o 
 -14   3   3       11.31        6.59      1.72 o 
 -13   3   3       31.15       30.27      1.72 o 
 -12   3   3        3.30        2.91      0.93 o 
 -11   3   3      169.41      148.41      3.00 o 
 -10   3   3       11.20        8.26      1.01 o 
  -9   3   3       20.95       28.02      1.13 o 
  -8   3   3      250.40      255.75      3.93 o 
  -7   3   3       35.28       19.27      0.69 o 
  -6   3   3       93.71      115.58      1.93 o 
  -5   3   3       28.32       34.26      0.74 o 
  -4   3   3       48.29       27.16      0.57 o 
  -3   3   3     1446.12     1648.15     20.74 o 
  -2   3   3      173.64      176.87      2.48 o 
  -1   3   3     1047.63     1067.55     14.29 o 
   0   3   3       70.26       64.42      1.49 o 
   1   3   3       76.55       52.36      0.85 o 
   2   3   3      500.85      502.06      6.61 o 
   3   3   3        0.53       10.47      0.56 o 
   4   3   3      476.29      470.40      6.25 o 
   5   3   3       42.28       36.10      0.82 o 
   6   3   3     1258.40     1327.15     17.29 o 
   7   3   3      116.60       99.26      1.84 o 
   8   3   3      188.02      187.39      3.38 o 
   9   3   3        0.08        0.39      0.52 o 
  10   3   3      202.26      179.58      3.87 o 
  11   3   3       52.85       53.94      1.86 o 
  12   3   3        3.81        1.24      0.99 o 
  13   3   3       50.63       59.69      2.53 o 
 -13   4   3        0.70        1.17      1.42 o 
 -12   4   3       38.86       34.89      1.69 o 
 -11   4   3       99.47      102.92      2.50 o 
 -10   4   3       21.70       19.43      1.20 o 
  -9   4   3       42.51       40.69      1.45 o 
  -8   4   3       40.30       38.06      1.24 o 
  -7   4   3       60.05       50.36      1.30 o 
  -6   4   3       27.82       32.05      0.88 o 
  -5   4   3     1349.51     1424.51     18.03 o 
  -4   4   3      614.80      602.72      8.25 o 
  -3   4   3      220.82      224.54      3.27 o 
  -2   4   3     1704.20     1814.56     22.86 o 
  -1   4   3      432.78      433.50      5.99 o 
   0   4   3     3029.34     3295.58     40.25 o 
   1   4   3      826.51      839.01     10.98 o 
   2   4   3      750.28      761.10     10.31 o 
   3   4   3      492.23      470.24      6.47 o 
   4   4   3      248.57      227.52      3.21 o 
   5   4   3        1.22        0.32      0.38 o 
   6   4   3       71.90       72.98      1.43 o 
   7   4   3       23.74       27.42      1.07 o 
   8   4   3      124.21      113.78      2.76 o 
   9   4   3      298.93      300.92      5.51 o 
  10   4   3       35.35       29.36      1.26 o 
  11   4   3       23.94       23.31      1.39 o 
  12   4   3        0.52       -0.16      1.17 o 
  13   4   3       61.86       79.58      4.28 o 
 -12   5   3       14.89       17.46      1.65 o 
 -11   5   3      126.16      120.26      2.92 o 
 -10   5   3       30.40       28.24      1.27 o 
  -9   5   3       81.05       87.24      2.01 o 
  -8   5   3       39.62       37.56      1.29 o 
  -7   5   3      249.51      238.45      3.87 o 
  -6   5   3      151.04      152.08      2.58 o 
  -5   5   3      451.48      470.06      7.35 o 
  -4   5   3        0.74        0.70      0.44 o 
  -3   5   3        2.12        1.07      0.47 o 
  -2   5   3       16.01       16.26      0.65 o 
  -1   5   3        3.15        2.59      0.48 o 
   0   5   3        1.92        4.01      0.63 o 
   1   5   3      428.16      429.28      5.45 o 
   2   5   3        0.05        0.79      0.38 o 
   3   5   3        0.53        0.78      0.36 o 
   4   5   3       44.68       41.60      1.03 o 
   5   5   3        0.27        0.11      0.47 o 
   6   5   3       31.68       38.31      1.36 o 
   7   5   3      170.06      171.48      3.26 o 
   8   5   3      140.16      141.86      3.08 o 
   9   5   3        4.65        3.65      0.87 o 
  10   5   3       13.28       14.66      1.31 o 
  11   5   3        8.04        5.38      1.29 o 
  12   5   3       27.24       23.79      2.36 o 
 -11   6   3       74.26       69.96      4.11 o 
 -10   6   3        0.12       -0.44      1.01 o 
  -9   6   3       63.41       61.71      2.00 o 
  -8   6   3       34.58       34.18      1.30 o 
  -7   6   3      263.32      271.80      4.88 o 
  -6   6   3      182.43      187.91      3.62 o 
  -5   6   3      425.37      422.82      6.73 o 
  -4   6   3      189.37      187.16      3.32 o 
  -3   6   3      115.06      172.28      3.08 o 
  -2   6   3      130.78      141.18      2.50 o 
  -1   6   3       50.51       46.01      1.56 o 
   0   6   3      163.78      188.61      3.06 o 
   1   6   3      643.79      639.42      9.05 o 
   2   6   3       44.23       38.62      1.14 o 
   3   6   3       71.47       78.09      1.87 o 
   4   6   3        0.56        0.91      0.44 o 
   5   6   3       16.03       16.31      0.90 o 
   6   6   3       35.49       35.63      1.39 o 
   7   6   3       15.82       19.31      0.98 o 
   8   6   3      168.18      164.86      3.58 o 
   9   6   3        5.91        5.32      1.12 o 
  10   6   3      107.12      115.87      3.21 o 
  11   6   3        0.22       -1.17      1.63 o 
 -10   7   3       39.94       37.13      2.88 o 
  -9   7   3       67.05       70.61      3.39 o 
  -8   7   3       19.51       14.67      1.22 o 
  -7   7   3        0.72        1.47      1.03 o 
  -6   7   3       49.67       45.99      1.62 o 
  -5   7   3      120.89      125.37      2.75 o 
  -4   7   3       56.48       57.60      1.81 o 
  -3   7   3       64.18       59.64      1.50 o 
  -2   7   3        0.21        0.48      0.66 o 
  -1   7   3       49.72       45.27      1.33 o 
   0   7   3      128.99      122.88      2.43 o 
   1   7   3       50.77       44.79      1.65 o 
   2   7   3        7.35        3.87      0.73 o 
   3   7   3       13.85       14.54      1.01 o 
   4   7   3       58.20       50.07      1.79 o 
   5   7   3       51.56       47.78      1.76 o 
   6   7   3        5.41       10.67      1.22 o 
   7   7   3       49.38       50.36      1.91 o 
   8   7   3      135.86      154.18      3.30 o 
   9   7   3       19.16       19.71      1.59 o 
  -8   8   3        5.34        4.04      2.11 o 
  -7   8   3        5.01        6.47      1.45 o 
  -6   8   3       30.77       28.25      1.56 o 
  -5   8   3        1.36        0.34      1.13 o 
  -4   8   3       52.15       58.20      2.02 o 
  -3   8   3        2.56        1.15      1.03 o 
  -2   8   3        9.58        8.62      1.08 o 
  -1   8   3       27.86       28.17      1.23 o 
   0   8   3       95.91       88.86      2.06 o 
   1   8   3      190.07      199.00      3.57 o 
   2   8   3       14.56       10.85      1.05 o 
   3   8   3        3.52        1.29      1.09 o 
   4   8   3       36.65       39.97      1.67 o 
   5   8   3        9.30        7.69      1.30 o 
   6   8   3       10.25       13.77      1.58 o 
   7   8   3       58.78       55.41      2.37 o 
  -4   9   3        1.93        0.96      1.69 o 
  -3   9   3       30.42       30.14      2.19 o 
  -2   9   3        4.03        1.60      1.67 o 
  -1   9   3        1.38       -0.21      1.19 o 
   0   9   3       10.09        9.76      1.15 o 
   1   9   3        4.92        0.04      1.93 o 
   2   9   3        3.36        6.54      1.68 o 
   3   9   3       48.89       44.73      2.23 o 
   4   9   3        0.60       -0.97      1.73 o 
 -14   0   4       35.37       32.55      2.47 o 
 -12   0   4        1.40        5.27      1.42 o 
 -10   0   4       69.87       61.48      3.76 o 
  -8   0   4       78.56       64.74      1.86 o 
  -6   0   4     7192.18     8080.74    190.11 o 
  -4   0   4      410.79      450.73     16.64 o 
  -2   0   4       41.39       16.94      0.99 o 
   0   0   4     2481.61     2464.64     43.76 o 
   2   0   4     6420.60     6488.46    155.26 o 
   4   0   4     4105.60     4293.93    104.23 o 
   6   0   4     1566.22     1666.58     40.26 o 
   8   0   4     1555.88     1793.94     56.65 o 
  10   0   4      158.20      145.54      5.12 o 
  12   0   4      940.83     1050.53     23.89 o 
 -15   1   4        5.34        5.29      2.71 o 
 -14   1   4        0.12       -1.22      1.22 o 
 -13   1   4       11.74        7.73      1.10 o 
 -12   1   4       21.41       21.39      1.22 o 
 -11   1   4       26.73       35.47      1.87 o 
 -10   1   4      236.17      174.20      4.10 o 
  -9   1   4      137.98      116.39      2.14 o 
  -8   1   4      159.79      215.64      3.33 o 
  -7   1   4      103.76      100.05      1.83 o 
  -6   1   4     1522.68     1564.80     23.54 o 
  -5   1   4     1475.54     1541.60     21.45 o 
  -4   1   4      695.57      785.36     12.48 o 
  -3   1   4      598.89      546.88      6.95 o 
  -2   1   4      256.33      305.14      3.63 o 
  -1   1   4        2.52        5.94      0.24 o 
   0   1   4     3304.63     3748.46     41.72 o 
   1   1   4     2449.43     2505.32     34.80 o 
   2   1   4    13442.76    13477.94    184.55 o 
   3   1   4     1591.18     1516.67     22.38 o 
   4   1   4      240.87      212.92      3.46 o 
   5   1   4     1089.74     1115.00     18.94 o 
   6   1   4       28.15       21.58      0.85 o 
   7   1   4       40.01       27.64      0.97 o 
   8   1   4      931.06      821.72     18.49 o 
   9   1   4        0.25        1.70      0.76 o 
  10   1   4      539.26      530.72     10.45 o 
  11   1   4       56.62       53.43      2.37 o 
  12   1   4       64.29       66.32      2.54 o 
  13   1   4      101.65      126.77      3.23 o 
  14   1   4       74.07       88.33      3.84 o 
 -14   2   4        0.63        1.06      1.42 o 
 -13   2   4        4.65        3.71      1.11 o 
 -12   2   4        0.69        0.34      0.82 o 
 -11   2   4       88.04       95.62      2.49 o 
 -10   2   4        0.77       -0.59      0.59 o 
  -9   2   4       80.86       75.68      1.73 o 
  -8   2   4       76.53       63.19      1.35 o 
  -7   2   4       97.07      107.60      2.09 o 
  -6   2   4      520.86      606.30      8.28 o 
  -5   2   4      140.89      115.43      1.76 o 
  -4   2   4       13.48       17.78      0.55 o 
  -3   2   4      983.02     1006.15     12.68 o 
  -2   2   4     1232.80     1200.74     13.66 o 
  -1   2   4     2327.25     2506.21     29.19 o 
   0   2   4     1323.98     1413.75     16.87 o 
   1   2   4      130.89      111.97      1.41 o 
   2   2   4       34.53       29.97      0.65 o 
   3   2   4       34.25       27.48      0.70 o 
   4   2   4        7.27       16.27      0.53 o 
   5   2   4        1.91        0.16      0.32 o 
   6   2   4     5496.22     5672.94     99.51 o 
   7   2   4      143.61      161.04      2.58 o 
   8   2   4      345.93      368.83      5.66 o 
   9   2   4      382.43      360.52      7.32 o 
  10   2   4       17.00       17.27      1.21 o 
  11   2   4      200.88      214.40      4.13 o 
  12   2   4      131.01      141.14      3.23 o 
  13   2   4        0.02        1.81      1.14 o 
  14   2   4       92.93       99.64      4.46 o 
 -14   3   4       28.10       32.07      2.55 o 
 -13   3   4       16.28       12.48      1.49 o 
 -12   3   4        1.27        0.92      0.95 o 
 -11   3   4        4.04        4.49      0.86 o 
 -10   3   4      460.80      452.06      8.26 o 
  -9   3   4       11.16       10.07      0.80 o 
  -8   3   4       11.11       13.56      0.70 o 
  -7   3   4        0.01       -0.45      0.45 o 
  -6   3   4       27.53       24.78      0.85 o 
  -5   3   4        3.91        4.81      0.36 o 
  -4   3   4        0.09        0.79      0.24 o 
  -3   3   4       37.38       33.18      0.75 o 
  -2   3   4     1912.85     1928.40     25.71 o 
  -1   3   4      108.81       78.57      1.23 o 
   0   3   4     1803.05     1864.03     23.44 o 
   1   3   4      654.77      652.14      8.06 o 
   2   3   4     3033.38     3051.53     39.36 o 
   3   3   4       40.75       33.62      0.73 o 
   4   3   4      131.00      138.25      1.91 o 
   5   3   4      294.27      289.52      3.97 o 
   6   3   4      215.84      232.29      3.30 o 
   7   3   4      934.30      870.64     13.18 o 
   8   3   4        7.76        8.14      0.89 o 
   9   3   4       23.61       29.27      1.45 o 
  10   3   4       65.54       62.34      2.25 o 
  11   3   4        0.06       -0.16      0.84 o 
  12   3   4       14.78        9.87      1.65 o 
  13   3   4        4.71        4.21      1.46 o 
 -13   4   4        4.89        2.58      1.43 o 
 -12   4   4        5.75        5.52      1.11 o 
 -11   4   4        2.89        2.35      0.89 o 
 -10   4   4       71.55       71.92      2.28 o 
  -9   4   4       15.95       18.94      1.06 o 
  -8   4   4       19.59       23.92      1.02 o 
  -7   4   4      352.90      345.00      5.30 o 
  -6   4   4      634.16      646.03      8.34 o 
  -5   4   4      114.10      123.14      1.98 o 
  -4   4   4      168.40      201.80      3.01 o 
  -3   4   4      236.88      239.34      3.46 o 
  -2   4   4      157.00      154.46      2.20 o 
  -1   4   4       77.04       68.14      1.26 o 
   0   4   4     1615.60     1704.54     20.33 o 
   1   4   4      202.40      215.28      2.82 o 
   2   4   4      123.51      115.13      1.76 o 
   3   4   4      108.54       84.84      1.33 o 
   4   4   4        1.13        3.55      0.41 o 
   5   4   4       37.01       37.64      0.94 o 
   6   4   4     1071.74     1053.88     14.30 o 
   7   4   4      557.37      552.03      9.35 o 
   8   4   4      134.25      150.25      4.07 o 
   9   4   4      185.54      190.85      3.90 o 
  10   4   4        0.90       -0.57      0.75 o 
  11   4   4        0.55        0.29      0.94 o 
  12   4   4       26.87       24.62      1.61 o 
  13   4   4        0.12        3.96      1.96 o 
 -12   5   4        7.21        3.84      1.27 o 
 -11   5   4        0.30        4.55      0.99 o 
 -10   5   4        1.32        0.25      0.81 o 
  -9   5   4      263.05      247.29      4.33 o 
  -8   5   4        3.26        1.03      0.66 o 
  -7   5   4        2.73        3.93      0.56 o 
  -6   5   4        1.73        2.92      0.59 o 
  -5   5   4       39.94       41.76      1.27 o 
  -4   5   4        8.64        8.21      0.60 o 
  -3   5   4      113.14       93.38      1.62 o 
  -2   5   4      794.58      823.45     10.56 o 
  -1   5   4       11.27        6.77      0.57 o 
   0   5   4     1007.93     1001.41     12.07 o 
   1   5   4       83.75       79.62      1.47 o 
   2   5   4      126.67       97.41      1.70 o 
   3   5   4      244.26      259.68      3.89 o 
   4   5   4       40.45       35.47      1.12 o 
   5   5   4      191.69      172.50      2.79 o 
   6   5   4      488.97      465.19      8.37 o 
   7   5   4      262.72      273.33      4.99 o 
   8   5   4       78.92       82.28      2.36 o 
   9   5   4        3.04        1.26      0.87 o 
  10   5   4        1.44        1.02      0.98 o 
  11   5   4        5.37        4.45      1.08 o 
  12   5   4       25.01       24.37      2.47 o 
 -11   6   4       11.83        9.52      1.78 o 
 -10   6   4        0.00       -0.94      0.94 o 
  -9   6   4        0.38        0.56      0.90 o 
  -8   6   4       79.93       74.45      2.17 o 
  -7   6   4       13.35       15.77      1.08 o 
  -6   6   4        5.79        6.30      0.93 o 
  -5   6   4        0.26        3.77      0.76 o 
  -4   6   4       24.23       24.11      1.02 o 
  -3   6   4      125.78      119.87      2.27 o 
  -2   6   4      234.70      217.44      3.43 o 
  -1   6   4      191.51      183.52      3.30 o 
   0   6   4      190.20      201.79      3.26 o 
   1   6   4        8.15       19.19      1.52 o 
   2   6   4      166.33      162.26      2.83 o 
   3   6   4      806.60      801.60     12.15 o 
   4   6   4      132.97      129.55      2.65 o 
   5   6   4       20.92       20.54      1.05 o 
   6   6   4      201.06      190.02      3.24 o 
   7   6   4        3.38        1.50      0.73 o 
   8   6   4        1.49        4.71      1.02 o 
   9   6   4      166.73      161.90      3.67 o 
  10   6   4        2.38        1.64      1.26 o 
  11   6   4        0.80       -0.52      1.77 o 
 -10   7   4        4.15        2.55      1.94 o 
  -9   7   4       16.31       13.29      1.78 o 
  -8   7   4        5.73        3.30      1.10 o 
  -7   7   4       30.48       33.23      1.50 o 
  -6   7   4        0.50        0.29      0.94 o 
  -5   7   4      109.14      105.57      2.29 o 
  -4   7   4      109.50      106.87      2.33 o 
  -3   7   4       33.58       29.50      1.22 o 
  -2   7   4        5.86        4.34      0.79 o 
  -1   7   4        0.41        1.52      0.69 o 
   0   7   4        0.09        0.47      0.64 o 
   1   7   4       71.50       70.93      2.13 o 
   2   7   4       11.79       15.10      0.91 o 
   3   7   4      120.41      119.51      2.24 o 
   4   7   4       39.42       41.03      1.29 o 
   5   7   4        0.03        1.63      0.83 o 
   6   7   4       13.17       11.01      1.04 o 
   7   7   4      115.58      130.12      2.77 o 
   8   7   4       10.02        6.50      1.38 o 
   9   7   4        5.27        8.50      1.50 o 
  -8   8   4       24.04       21.68      2.50 o 
  -7   8   4        5.22        2.69      1.42 o 
  -6   8   4        2.74        4.40      1.25 o 
  -5   8   4        4.37        5.74      1.21 o 
  -4   8   4       63.31       71.45      2.22 o 
  -3   8   4       75.54       72.07      2.12 o 
  -2   8   4        3.01        1.97      0.77 o 
  -1   8   4       18.03       21.47      1.24 o 
   0   8   4       26.05       28.83      1.21 o 
   1   8   4       22.24       34.76      2.04 o 
   2   8   4       95.94       96.88      2.52 o 
   3   8   4       13.94       11.62      1.40 o 
   4   8   4        4.75        4.30      1.18 o 
   5   8   4        7.48        5.69      1.37 o 
   6   8   4       31.39       28.17      1.90 o 
   7   8   4        0.03       -0.77      1.59 o 
  -4   9   4        4.52        3.59      1.71 o 
  -3   9   4        8.52        7.11      1.52 o 
  -2   9   4        2.46        3.75      1.59 o 
  -1   9   4       18.88       18.52      1.30 o 
   0   9   4        2.44        3.84      1.59 o 
   1   9   4        0.05       -1.89      1.89 o 
   2   9   4       25.15       25.43      1.91 o 
   3   9   4        2.12       -1.36      1.82 o 
 -15   0   5       13.67        8.36      3.37 o 
 -13   0   5        1.07        0.20      1.30 o 
 -11   0   5      116.09       94.00      6.36 o 
  -9   0   5     1088.10     1119.13     30.44 o 
  -7   0   5       37.51       29.64      1.64 o 
  -5   0   5      236.96      277.24      6.97 o 
  -3   0   5     4789.43     4618.96     82.29 o 
  -1   0   5      356.08      306.80      5.98 o 
   1   0   5     1696.75     1992.57     37.64 o 
   3   0   5     1074.15     1048.77     43.85 o 
   5   0   5     1577.74     1571.43     56.18 o 
   7   0   5      407.96      480.32     10.10 o 
   9   0   5     1791.08     1910.32    116.78 o 
  11   0   5      605.79      615.66     15.70 o 
  13   0   5      175.06      216.75      5.91 o 
 -15   1   5        4.00        1.04      2.49 o 
 -14   1   5       25.47       24.61      1.80 o 
 -13   1   5        1.64        1.92      1.07 o 
 -12   1   5       55.70       50.97      1.91 o 
 -11   1   5      460.30      383.16      7.29 o 
 -10   1   5        0.13        0.45      0.56 o 
  -9   1   5       68.30       77.64      1.90 o 
  -8   1   5       49.61       50.81      1.16 o 
  -7   1   5      399.77      438.91      6.58 o 
  -6   1   5      125.74      141.14      2.08 o 
  -5   1   5       71.04       68.70      1.18 o 
  -4   1   5      802.60      762.26      9.64 o 
  -3   1   5     2853.29     2858.53     34.90 o 
  -2   1   5       32.64       21.83      0.45 o 
  -1   1   5     3060.40     3245.43     38.76 o 
   0   1   5      957.95      860.31     10.00 o 
   1   1   5     2273.31     2233.53     28.80 o 
   2   1   5      117.05       95.80      1.81 o 
   3   1   5      194.07      196.33      3.53 o 
   4   1   5      288.23      315.76      5.13 o 
   5   1   5        6.47        1.24      0.43 o 
   6   1   5      220.80      209.74      4.27 o 
   7   1   5      885.40      797.52     13.07 o 
   8   1   5      526.81      502.60     10.95 o 
   9   1   5       73.66       73.40      2.39 o 
  10   1   5      148.27      164.13      4.94 o 
  11   1   5        1.97        1.32      0.70 o 
  12   1   5       25.25       24.25      1.37 o 
  13   1   5       20.04       17.74      1.72 o 
  14   1   5        0.86        1.42      1.77 o 
 -14   2   5       44.62       53.99      2.64 o 
 -13   2   5        1.53        2.20      1.06 o 
 -12   2   5       22.68       19.48      1.30 o 
 -11   2   5        6.11        3.73      0.75 o 
 -10   2   5       19.22       15.11      0.98 o 
  -9   2   5       17.47       16.11      0.81 o 
  -8   2   5       73.82       77.94      1.57 o 
  -7   2   5       96.98       83.29      1.58 o 
  -6   2   5        0.41        0.82      0.36 o 
  -5   2   5      140.12      117.10      1.68 o 
  -4   2   5     1229.84     1253.79     15.38 o 
  -3   2   5      416.71      428.80      5.36 o 
  -2   2   5      208.08      175.03      2.16 o 
  -1   2   5      718.86      670.26      8.25 o 
   0   2   5      560.03      616.84      7.23 o 
   1   2   5       63.14       66.81      0.89 o 
   2   2   5       52.06       46.94      0.91 o 
   3   2   5      586.10      536.58      7.05 o 
   4   2   5       47.86       34.40      0.85 o 
   5   2   5      324.80      302.13      4.48 o 
   6   2   5       50.04       53.79      1.26 o 
   7   2   5      228.81      208.49      3.62 o 
   8   2   5     1217.50     1266.08     18.31 o 
   9   2   5      610.37      551.54     12.13 o 
  10   2   5      260.99      261.68      6.23 o 
  11   2   5      254.62      282.06      5.38 o 
  12   2   5      144.17      147.44      3.52 o 
  13   2   5      142.71      157.46      3.72 o 
  14   2   5       24.75       14.11      3.82 o 
 -14   3   5        1.22        0.54      1.71 o 
 -13   3   5       41.33       41.77      1.88 o 
 -12   3   5        4.21        2.19      0.94 o 
 -11   3   5      364.94      348.51      5.87 o 
 -10   3   5        0.23        5.15      0.81 o 
  -9   3   5       28.95       37.60      1.26 o 
  -8   3   5       36.75       32.71      1.03 o 
  -7   3   5      112.19      110.42      1.96 o 
  -6   3   5      730.54      751.40      9.39 o 
  -5   3   5      535.18      504.92      6.20 o 
  -4   3   5      289.40      298.07      3.65 o 
  -3   3   5        1.64        4.68      0.28 o 
  -2   3   5      438.23      521.31      6.90 o 
  -1   3   5     1187.72     1184.64     14.17 o 
   0   3   5     2971.98     2945.62     38.02 o 
   1   3   5      691.76      717.27      8.63 o 
   2   3   5      418.76      440.24      5.51 o 
   3   3   5        3.46        3.96      0.41 o 
   4   3   5       17.92       13.25      0.44 o 
   5   3   5     1539.12     1518.50     20.34 o 
   6   3   5      544.34      516.47      7.36 o 
   7   3   5      366.13      364.79      5.81 o 
   8   3   5       35.29       63.83      2.75 o 
   9   3   5      682.12      697.31     12.33 o 
  10   3   5       95.56       87.06      2.71 o 
  11   3   5       26.14       24.75      1.43 o 
  12   3   5       46.41       45.97      2.45 o 
  13   3   5       42.44       40.32      2.96 o 
 -13   4   5       20.38       19.73      1.81 o 
 -12   4   5      142.61      143.36      3.22 o 
 -11   4   5        0.83        1.49      0.90 o 
 -10   4   5       30.75       33.73      1.47 o 
  -9   4   5       41.01       41.73      1.50 o 
  -8   4   5       92.55       90.89      1.91 o 
  -7   4   5      182.08      165.94      2.97 o 
  -6   4   5        3.33        3.55      0.38 o 
  -5   4   5      925.59      977.02     12.08 o 
  -4   4   5      147.93      160.82      2.47 o 
  -3   4   5        4.45        2.69      0.42 o 
  -2   4   5        9.95        2.04      0.39 o 
  -1   4   5      232.53      184.68      2.64 o 
   0   4   5      115.51       96.18      2.42 o 
   1   4   5      433.91      471.55      5.93 o 
   2   4   5       66.16       58.03      1.07 o 
   3   4   5      404.41      345.36      4.56 o 
   4   4   5      674.69      612.73      7.89 o 
   5   4   5      805.74      819.51     10.51 o 
   6   4   5        0.11        4.87      0.63 o 
   7   4   5      728.36      743.91     13.00 o 
   8   4   5      911.48      906.28     15.81 o 
   9   4   5      118.84      127.16      2.85 o 
  10   4   5        4.56        3.15      0.82 o 
  11   4   5       77.75       68.78      2.46 o 
  12   4   5        1.22        0.71      1.26 o 
 -12   5   5       31.18       23.42      1.78 o 
 -11   5   5      248.40      238.61      4.30 o 
 -10   5   5       10.91        9.43      1.36 o 
  -9   5   5       12.96        9.56      0.85 o 
  -8   5   5        1.11        1.41      0.64 o 
  -7   5   5        1.66        0.95      0.44 o 
  -6   5   5      481.98      489.11      8.32 o 
  -5   5   5        5.85        7.60      0.63 o 
  -4   5   5      597.45      535.91      7.95 o 
  -3   5   5        9.32        9.34      0.55 o 
  -2   5   5        7.56        5.96      0.50 o 
  -1   5   5      596.61      584.16      8.03 o 
   0   5   5      346.18      339.33      4.50 o 
   1   5   5      572.66      554.19      7.40 o 
   2   5   5       78.37       64.02      1.30 o 
   3   5   5      896.87      898.28     12.58 o 
   4   5   5       81.40       77.85      1.62 o 
   5   5   5      548.40      539.66      7.77 o 
   6   5   5      383.94      370.17      7.52 o 
   7   5   5       46.80       46.60      1.65 o 
   8   5   5       49.79       71.37      2.25 o 
   9   5   5       32.85       34.45      1.60 o 
  10   5   5       37.83       36.42      1.66 o 
  11   5   5        9.96        6.71      1.18 o 
  12   5   5       25.83       16.86      3.24 o 
 -11   6   5       12.82       11.32      1.72 o 
 -10   6   5      104.62      102.75      2.73 o 
  -9   6   5        0.60        0.06      0.82 o 
  -8   6   5       97.85       88.25      2.34 o 
  -7   6   5       17.39       17.65      1.08 o 
  -6   6   5       46.18       51.57      1.76 o 
  -5   6   5      157.08      142.59      2.69 o 
  -4   6   5       69.53       76.85      1.79 o 
  -3   6   5       34.21       34.40      1.19 o 
  -2   6   5        9.39       13.07      0.73 o 
  -1   6   5      136.48      121.10      2.32 o 
   0   6   5     1228.09     1272.18     17.72 o 
   1   6   5      872.46      893.68     12.56 o 
   2   6   5      163.73      170.11      2.87 o 
   3   6   5      122.44      129.32      2.35 o 
   4   6   5       60.36       62.90      1.62 o 
   5   6   5      215.43      216.67      4.06 o 
   6   6   5       18.20       21.26      1.01 o 
   7   6   5       10.85        9.09      0.90 o 
   8   6   5      207.15      214.37      4.37 o 
   9   6   5       65.73       71.23      2.43 o 
  10   6   5        6.77        4.38      1.34 o 
 -10   7   5        8.76        9.67      1.96 o 
  -9   7   5        0.06        2.70      1.58 o 
  -8   7   5        2.63        3.88      1.10 o 
  -7   7   5       62.51       60.43      2.06 o 
  -6   7   5        0.65       -0.66      1.02 o 
  -5   7   5       20.45       20.58      1.11 o 
  -4   7   5       13.87       17.38      0.98 o 
  -3   7   5        6.59        5.37      0.76 o 
  -2   7   5       67.47       63.76      1.69 o 
  -1   7   5      257.09      247.45      4.20 o 
   0   7   5       26.64       27.15      1.19 o 
   1   7   5      257.99      255.56      4.63 o 
   2   7   5        3.16        4.31      0.78 o 
   3   7   5       98.47       94.61      2.04 o 
   4   7   5        0.61        1.29      0.73 o 
   5   7   5        0.85        0.69      0.77 o 
   6   7   5        3.02        0.68      0.78 o 
   7   7   5       72.62       81.82      2.79 o 
   8   7   5        0.34        0.47      1.12 o 
   9   7   5       17.60       15.58      1.69 o 
  -8   8   5       14.91       17.65      4.77 o 
  -7   8   5        3.74        3.94      1.47 o 
  -6   8   5       44.67       45.64      1.81 o 
  -5   8   5      108.37      104.41      2.79 o 
  -4   8   5       38.00       39.57      1.63 o 
  -3   8   5        7.96        6.71      0.82 o 
  -2   8   5      105.94      108.48      2.40 o 
  -1   8   5        0.45        3.32      0.82 o 
   0   8   5      194.23      189.21      3.36 o 
   1   8   5      261.09      264.74      4.83 o 
   2   8   5        6.73        5.92      0.95 o 
   3   8   5        5.51        2.49      1.22 o 
   4   8   5        0.42       -1.11      1.11 o 
   5   8   5        0.54       -0.64      1.27 o 
   6   8   5        6.80        3.03      1.60 o 
   7   8   5        2.25        0.81      1.86 o 
  -4   9   5        1.39        2.09      1.95 o 
  -3   9   5       11.50       10.44      1.76 o 
  -2   9   5       25.41       26.51      1.42 o 
  -1   9   5       40.75       32.86      1.55 o 
   0   9   5       48.97       50.41      2.09 o 
   1   9   5        1.48       -0.35      1.82 o 
   2   9   5        1.81        6.31      1.67 o 
   3   9   5        4.13        3.65      1.91 o 
 -14   0   6       57.69       70.14      3.66 o 
 -12   0   6        0.05       -1.09      1.09 o 
 -10   0   6        1.43        4.53      1.31 o 
  -8   0   6        4.82        5.44      0.71 o 
  -6   0   6        0.25        1.79      0.49 o 
  -4   0   6      386.19      410.49      7.93 o 
  -2   0   6     1371.39     1304.97     22.03 o 
   0   0   6     1632.68     1723.94     30.59 o 
   2   0   6      848.24      853.43     19.69 o 
   4   0   6     2744.11     2783.44     55.97 o 
   6   0   6     1096.30     1231.82     33.76 o 
   8   0   6       72.58       62.88      3.23 o 
  10   0   6      134.03      134.40      5.04 o 
  12   0   6       91.35       87.83      3.31 o 
  14   0   6        9.26        4.48      2.47 o 
 -15   1   6       18.05       21.47      3.58 o 
 -14   1   6       22.07       28.38      1.80 o 
 -13   1   6        0.87       -0.15      1.04 o 
 -12   1   6       28.12       29.19      1.40 o 
 -11   1   6       56.75       68.27      2.31 o 
 -10   1   6      647.75      552.23     10.88 o 
  -9   1   6       37.45       30.76      1.10 o 
  -8   1   6       99.06      103.65      1.97 o 
  -7   1   6      393.19      379.63      5.50 o 
  -6   1   6      410.07      441.90      6.41 o 
  -5   1   6      179.56      159.56      2.70 o 
  -4   1   6        8.56       14.93      0.45 o 
  -3   1   6        2.64        1.82      0.21 o 
  -2   1   6       57.68       72.10      1.10 o 
  -1   1   6      347.38      349.13      4.24 o 
   0   1   6     1031.51     1179.36     14.42 o 
   1   1   6      962.67      936.12     10.90 o 
   2   1   6      453.85      438.93      5.94 o 
   3   1   6      110.67      105.75      1.55 o 
   4   1   6      146.25      115.63      2.82 o 
   5   1   6      627.62      579.75      9.58 o 
   6   1   6      112.96      126.68      2.26 o 
   7   1   6      452.32      462.72      7.41 o 
   8   1   6     5237.02     5733.07    106.93 o 
   9   1   6       86.64       97.44      3.47 o 
  10   1   6      100.69      105.47      2.81 o 
  11   1   6       21.21       19.20      1.26 o 
  12   1   6       86.38       87.95      2.48 o 
  13   1   6        7.50        3.74      1.04 o 
  14   1   6       11.66        3.74      1.86 o 
 -14   2   6        6.28        6.80      1.52 o 
 -13   2   6       87.70       76.48      2.54 o 
 -12   2   6       86.29       72.24      2.52 o 
 -11   2   6       33.51       34.57      1.50 o 
 -10   2   6      179.08      188.99      3.94 o 
  -9   2   6       84.18       71.62      1.67 o 
  -8   2   6       88.95       75.50      1.63 o 
  -7   2   6       10.21       11.09      0.56 o 
  -6   2   6      528.74      545.84      8.32 o 
  -5   2   6      721.45      731.50      9.10 o 
  -4   2   6       46.95       35.92      0.69 o 
  -3   2   6        2.48        3.33      0.25 o 
  -2   2   6        4.32        2.15      0.23 o 
  -1   2   6     1332.24     1250.70     15.32 o 
   0   2   6        0.96        1.08      0.17 o 
   1   2   6      492.96      494.86      5.70 o 
   2   2   6     3227.02     3349.85     39.85 o 
   3   2   6       66.22       60.00      1.01 o 
   4   2   6     1521.40     1545.78     21.50 o 
   5   2   6        3.32        2.98      0.41 o 
   6   2   6      587.31      601.01      8.79 o 
   7   2   6      945.94      941.96     16.50 o 
   8   2   6      103.89      118.57      2.75 o 
   9   2   6       46.54       56.26      1.89 o 
  10   2   6      974.04      978.11     24.73 o 
  11   2   6       21.87       21.67      1.44 o 
  12   2   6        5.48        5.38      1.24 o 
  13   2   6       41.23       48.15      2.30 o 
 -14   3   6        1.01        3.65      1.68 o 
 -13   3   6        6.18        5.21      1.13 o 
 -12   3   6       37.65       51.73      1.92 o 
 -11   3   6      232.76      229.49      4.19 o 
 -10   3   6      536.29      487.08     10.17 o 
  -9   3   6        9.28       15.34      0.85 o 
  -8   3   6        0.82        0.15      0.56 o 
  -7   3   6        3.70        1.44      0.45 o 
  -6   3   6       10.49       19.80      0.58 o 
  -5   3   6       18.79       21.60      0.61 o 
  -4   3   6      245.09      220.69      2.91 o 
  -3   3   6     1261.75     1313.65     16.12 o 
  -2   3   6      343.74      312.67      3.88 o 
  -1   3   6      275.48      271.49      3.24 o 
   0   3   6      239.69      319.55      3.95 o 
   1   3   6       21.09       24.52      0.76 o 
   2   3   6       35.87       26.15      0.60 o 
   3   3   6     1114.77     1121.78     13.47 o 
   4   3   6       48.22       67.83      1.14 o 
   5   3   6       32.21       35.03      0.92 o 
   6   3   6      208.36      279.84      4.17 o 
   7   3   6       87.38       96.99      2.26 o 
   9   3   6        0.35       11.65      1.10 o 
  10   3   6       42.31       42.91      1.36 o 
  11   3   6        8.76        7.03      1.09 o 
  12   3   6      135.18      142.93      3.45 o 
  13   3   6       13.98       10.53      2.06 o 
 -13   4   6       24.30       20.48      1.86 o 
 -12   4   6       26.82       30.49      1.57 o 
 -11   4   6        2.00        2.84      0.90 o 
 -10   4   6       13.56       10.06      0.98 o 
  -9   4   6      140.29      127.22      2.51 o 
  -8   4   6        6.22        1.25      0.63 o 
  -7   4   6       10.30        6.70      0.65 o 
  -6   4   6       46.74       31.07      0.77 o 
  -5   4   6        0.17        0.85      0.30 o 
  -4   4   6       23.79       29.00      0.87 o 
  -3   4   6       62.03       56.23      1.10 o 
  -2   4   6        0.32        0.48      0.40 o 
  -1   4   6      147.65      191.47      2.64 o 
   0   4   6       91.39       88.52      1.30 o 
   1   4   6      945.61      846.62     10.49 o 
   2   4   6      615.49      651.99      8.61 o 
   3   4   6      197.51      185.32      2.75 o 
   4   4   6       51.38       51.33      1.07 o 
   5   4   6      723.68      714.54      9.49 o 
   6   4   6      233.54      227.64      3.46 o 
   7   4   6       59.64       28.18      3.61 o 
   8   4   6        0.21        4.23      1.09 o 
   9   4   6        1.58        5.38      0.95 o 
  10   4   6      244.55      253.06      4.92 o 
  11   4   6        0.99       -1.03      1.03 o 
  12   4   6       14.51       10.76      1.72 o 
 -12   5   6        1.25        0.94      1.30 o 
 -11   5   6       28.59       29.25      1.44 o 
 -10   5   6      142.59      151.01      3.29 o 
  -9   5   6        0.79       -0.44      0.67 o 
  -8   5   6      124.15      118.11      2.52 o 
  -7   5   6       53.04       38.17      1.24 o 
  -6   5   6      252.72      234.57      4.34 o 
  -5   5   6      173.40      168.27      2.91 o 
  -4   5   6      132.03      116.97      2.08 o 
  -3   5   6       64.69       64.06      1.27 o 
  -2   5   6      117.23      107.08      1.73 o 
  -1   5   6        0.15        2.42      0.48 o 
   0   5   6       90.31       82.64      1.37 o 
   1   5   6       18.08       14.81      0.58 o 
   2   5   6      240.33      258.90      3.76 o 
   3   5   6      701.00      691.40      9.78 o 
   4   5   6       12.84       11.36      0.72 o 
   5   5   6      528.47      541.94      8.72 o 
   6   5   6       63.55       35.05      5.06 o 
   7   5   6       98.94      105.04      2.49 o 
   8   5   6      728.02      722.99     12.82 o 
   9   5   6      282.72      284.34      5.16 o 
  10   5   6        4.64        3.99      1.10 o 
  11   5   6        1.06        0.52      1.22 o 
  12   5   6       12.05       13.01      6.50 o 
 -11   6   6        6.44        4.24      1.28 o 
 -10   6   6        0.18        0.67      1.09 o 
  -9   6   6        0.52        3.04      0.86 o 
  -8   6   6       35.43       38.32      1.46 o 
  -7   6   6        0.03        0.58      0.83 o 
  -6   6   6      292.79      296.76      5.17 o 
  -5   6   6       77.05       68.59      1.70 o 
  -4   6   6      164.13      145.41      2.76 o 
  -3   6   6       55.26       59.19      1.49 o 
  -2   6   6      111.51      100.03      2.07 o 
  -1   6   6       13.84        8.79      0.76 o 
   0   6   6        0.06        1.45      1.45 o 
   1   6   6       10.78       10.44      0.97 o 
   2   6   6        2.39        4.28      0.62 o 
   3   6   6      112.85      120.06      2.35 o 
   4   6   6      214.44      203.22      3.87 o 
   5   6   6        0.12        2.15      0.66 o 
   6   6   6        0.08        0.07      0.70 o 
   7   6   6       85.60       81.27      2.22 o 
   8   6   6        6.30        9.85      1.06 o 
   9   6   6        3.17        3.29      1.22 o 
  10   6   6       14.62       16.29      1.62 o 
 -10   7   6       22.99       23.64      2.73 o 
  -9   7   6        1.19        0.16      1.62 o 
  -8   7   6       22.59       27.71      1.48 o 
  -7   7   6       14.29       16.20      1.21 o 
  -6   7   6        7.56        9.64      1.09 o 
  -5   7   6        2.26        2.96      0.93 o 
  -4   7   6       54.83       52.44      1.67 o 
  -3   7   6       16.26       15.17      0.96 o 
  -2   7   6       20.32       19.20      1.04 o 
  -1   7   6       10.62       12.59      0.94 o 
   0   7   6       13.06       13.45      0.91 o 
   1   7   6      278.76      263.71      4.42 o 
   2   7   6      288.10      296.54      5.09 o 
   3   7   6       20.06       20.83      1.06 o 
   4   7   6       79.55       81.06      2.14 o 
   5   7   6      121.06      130.81      2.78 o 
   6   7   6        0.02       -0.73      0.77 o 
   7   7   6       43.06       48.57      1.92 o 
   8   7   6       47.09       46.54      2.68 o 
   9   7   6       48.87       49.06      2.67 o 
  -7   8   6        0.57       -0.23      1.43 o 
  -6   8   6        1.76       -0.09      1.28 o 
  -5   8   6        0.14        0.89      1.16 o 
  -4   8   6        0.56        0.88      1.10 o 
  -3   8   6       26.05       21.63      1.23 o 
  -2   8   6       45.58       49.67      1.77 o 
  -1   8   6      387.53      396.25      6.29 o 
   0   8   6      151.71      149.74      2.87 o 
   1   8   6       13.19       17.94      1.26 o 
   2   8   6        8.38       10.25      0.98 o 
   3   8   6       15.80       14.32      1.04 o 
   4   8   6        7.47        5.62      1.20 o 
   5   8   6        0.63        0.84      1.33 o 
   6   8   6        3.08       -1.54      1.54 o 
   7   8   6        3.99        3.14      2.71 o 
  -4   9   6        8.70       10.94      1.99 o 
  -3   9   6        1.01       -1.49      1.71 o 
  -2   9   6      224.72      236.21      4.70 o 
  -1   9   6        0.17       -1.19      1.19 o 
   0   9   6       11.22       16.01      1.54 o 
   1   9   6       12.65       17.04      2.23 o 
   2   9   6       51.99       44.37      2.92 o 
   3   9   6        7.10        5.07      2.10 o 
 -15   0   7       71.95       72.80      8.98 o 
 -13   0   7      233.63      227.96      6.35 o 
 -11   0   7        0.16        2.12      1.04 o 
  -9   0   7        4.14        5.22      0.82 o 
  -7   0   7      154.54      131.50      3.48 o 
  -5   0   7      514.07      464.97     11.24 o 
  -3   0   7     1065.89     1011.00     26.65 o 
  -1   0   7      365.45      371.78      8.67 o 
   1   0   7      916.82      894.93     27.33 o 
   3   0   7      185.41      206.65      5.23 o 
   5   0   7     2051.57     2254.12     60.41 o 
   7   0   7        1.29        5.24      0.79 o 
   9   0   7     2177.95     2253.96     60.48 o 
  11   0   7        0.27       -0.13      1.18 o 
  13   0   7       28.77       27.98      2.25 o 
 -15   1   7        1.82        3.74      3.00 o 
 -14   1   7        0.13        0.02      1.29 o 
 -13   1   7      102.82       94.71      2.66 o 
 -12   1   7        0.06       -0.86      0.86 o 
 -11   1   7     1214.46     1146.81     20.04 o 
 -10   1   7        7.17        7.45      0.77 o 
  -9   1   7        4.85        3.24      0.67 o 
  -8   1   7      108.36      114.86      1.98 o 
  -7   1   7      468.32      471.65      6.16 o 
  -6   1   7      110.53      102.55      1.71 o 
  -5   1   7        0.94       -0.07      0.28 o 
  -4   1   7       23.28       17.98      0.57 o 
  -3   1   7      345.98      355.33      4.50 o 
  -2   1   7      846.13      816.44      9.79 o 
  -1   1   7     2820.05     2939.61     33.42 o 
   0   1   7     1194.69     1195.13     13.59 o 
   1   1   7     2970.65     2913.64     37.64 o 
   2   1   7      248.34      243.73      3.69 o 
   3   1   7      295.12      335.55      5.14 o 
   4   1   7     1794.10     1857.50     34.37 o 
   5   1   7       28.32       22.80      0.82 o 
   6   1   7        7.24       12.26      0.66 o 
   7   1   7     2935.39     3026.25     44.16 o 
   8   1   7       15.93       87.14      4.70 o 
   9   1   7       47.27       49.89      1.81 o 
  10   1   7        2.75        1.69      0.67 o 
  11   1   7        0.01       -0.49      0.76 o 
  12   1   7        1.85       -0.91      0.91 o 
  13   1   7       34.40       27.27      1.74 o 
  14   1   7        2.95       -1.16      2.28 o 
 -14   2   7        0.65        0.54      1.43 o 
 -13   2   7       20.35       14.15      1.64 o 
 -12   2   7        5.01        5.90      0.89 o 
 -11   2   7        5.49        4.37      0.99 o 
 -10   2   7        0.97        0.40      0.61 o 
  -9   2   7      219.06      205.26      3.58 o 
  -8   2   7        3.11        2.49      0.53 o 
  -7   2   7      131.11      136.26      2.13 o 
  -6   2   7      120.22      110.99      1.69 o 
  -5   2   7      187.01      200.32      2.66 o 
  -4   2   7      279.73      288.57      3.64 o 
  -3   2   7       68.72       78.08      1.14 o 
  -2   2   7      553.51      516.86      6.10 o 
  -1   2   7      326.27      325.15      3.90 o 
   0   2   7       15.86       16.39      0.54 o 
   1   2   7      286.70      277.93      3.36 o 
   2   2   7     1776.57     1982.11     24.19 o 
   3   2   7      348.38      338.05      4.54 o 
   4   2   7      209.30      218.53      3.28 o 
   5   2   7       45.88       37.77      0.94 o 
   6   2   7      115.37      132.98      2.36 o 
   7   2   7      939.83      929.98     14.64 o 
   8   2   7      153.84      156.52      3.79 o 
   9   2   7      758.46      789.70     13.96 o 
  10   2   7       18.46       18.39      1.06 o 
  11   2   7       11.74        9.36      1.53 o 
  12   2   7        0.44       -0.52      0.68 o 
  13   2   7       31.77       33.16      2.22 o 
 -14   3   7       86.02       88.39      3.56 o 
 -13   3   7       96.21       97.04      2.83 o 
 -12   3   7       14.58       11.74      1.14 o 
 -11   3   7      116.34      103.77      2.51 o 
 -10   3   7      342.29      317.95      5.38 o 
  -9   3   7       15.22       18.85      1.02 o 
  -8   3   7       33.89       22.65      0.87 o 
  -7   3   7      122.20      130.67      2.16 o 
  -6   3   7      354.77      345.13      4.14 o 
  -5   3   7        4.28        5.22      0.39 o 
  -4   3   7      582.83      560.89      6.85 o 
  -3   3   7      236.57      209.28      2.77 o 
  -2   3   7      315.40      305.83      3.73 o 
  -1   3   7      275.68      283.15      3.37 o 
   0   3   7      105.78      124.37      1.64 o 
   1   3   7     2563.22     2603.62     29.54 o 
   2   3   7      119.03      108.54      1.55 o 
   3   3   7      686.08      693.72      8.40 o 
   4   3   7       67.53       79.41      1.32 o 
   5   3   7       47.11       51.79      1.12 o 
   6   3   7       66.84       68.09      1.44 o 
   7   3   7     1021.37     1063.36     19.34 o 
   8   3   7      255.55      117.07      6.22 o 
   9   3   7      324.48      349.87      7.62 o 
  10   3   7       11.62       13.23      1.05 o 
  11   3   7        1.11       -0.58      1.03 o 
  12   3   7       24.40       20.54      1.94 o 
  13   3   7       10.04        8.42      1.91 o 
 -13   4   7        0.45        1.53      1.37 o 
 -12   4   7       49.19       42.06      1.68 o 
 -11   4   7       18.82       18.58      1.22 o 
 -10   4   7       18.13       20.17      1.09 o 
  -9   4   7      345.58      321.61      5.15 o 
  -8   4   7        2.90       -0.10      0.70 o 
  -7   4   7        1.88       -0.35      0.35 o 
  -6   4   7       14.15        8.27      0.48 o 
  -5   4   7       12.13        9.27      0.43 o 
  -4   4   7      354.65      299.86      4.46 o 
  -3   4   7        0.32        1.71      0.44 o 
  -2   4   7      698.41      752.08      9.93 o 
  -1   4   7      373.44      402.25      4.98 o 
   0   4   7      774.52      803.07      9.96 o 
   1   4   7      457.32      464.16      6.03 o 
   2   4   7      310.42      335.04      4.57 o 
   3   4   7        0.15        0.58      0.40 o 
   4   4   7        7.68        7.83      0.52 o 
   5   4   7      255.36      255.72      3.90 o 
   6   4   7        0.38        1.18      0.54 o 
   7   4   7     1073.02     1064.96     20.60 o 
   8   4   7        6.40        9.70      1.06 o 
   9   4   7      413.81      410.36      7.05 o 
  10   4   7      166.23      166.07      3.70 o 
  11   4   7       76.64       71.12      2.18 o 
  12   4   7      118.59      122.87      4.39 o 
 -12   5   7       27.63       30.34      1.79 o 
 -11   5   7        1.18        0.67      1.04 o 
 -10   5   7      356.77      361.10      6.64 o 
  -9   5   7       31.38       28.43      1.36 o 
  -8   5   7       10.62        9.43      0.93 o 
  -7   5   7       91.53       72.90      1.64 o 
  -6   5   7       75.53       60.25      1.73 o 
  -5   5   7      224.96      220.00      3.65 o 
  -4   5   7      180.43      177.58      2.87 o 
  -3   5   7       28.90       33.10      0.96 o 
  -2   5   7       10.42        6.96      0.54 o 
  -1   5   7      102.96       92.16      1.67 o 
   0   5   7       15.17       17.33      0.62 o 
   1   5   7      283.81      295.69      4.09 o 
   2   5   7      733.92      762.72     10.41 o 
   3   5   7      272.36      275.54      4.16 o 
   4   5   7        2.52        1.87      0.50 o 
   5   5   7      317.02      311.92      5.08 o 
   6   5   7      280.83      271.97      5.17 o 
   7   5   7      581.47      610.96     10.87 o 
   8   5   7       37.91       68.95      2.43 o 
   9   5   7        3.05        3.93      0.98 o 
  10   5   7       30.97       28.92      1.60 o 
  11   5   7        8.83        6.03      1.40 o 
 -11   6   7       24.01       25.84      2.06 o 
 -10   6   7        0.10        0.07      1.09 o 
  -9   6   7      200.68      194.53      3.98 o 
  -8   6   7       17.17       14.62      1.02 o 
  -7   6   7        4.19        3.75      0.96 o 
  -6   6   7        9.16       11.53      0.89 o 
  -5   6   7       81.63       68.30      1.77 o 
  -4   6   7        7.63        9.83      0.80 o 
  -3   6   7       58.45       53.64      1.55 o 
  -2   6   7      103.76      107.20      2.08 o 
  -1   6   7       93.90       77.58      1.78 o 
   0   6   7        1.21       -0.61      0.61 o 
   1   6   7      268.02      246.79      3.76 o 
   2   6   7      115.36      121.92      2.42 o 
   3   6   7      282.24      276.95      4.39 o 
   4   6   7      373.84      373.75      6.52 o 
   5   6   7       96.33       94.07      2.11 o 
   6   6   7        4.09        2.70      0.77 o 
   7   6   7       65.72       64.92      2.08 o 
   8   6   7       88.97       93.48      2.60 o 
   9   6   7        4.64        6.48      1.28 o 
  10   6   7       41.30       44.60      2.15 o 
 -10   7   7       81.04       95.99      4.21 o 
  -9   7   7        0.32        3.42      1.64 o 
  -8   7   7        6.02        5.36      1.19 o 
  -7   7   7       31.82       28.97      1.45 o 
  -6   7   7      150.42      138.77      3.12 o 
  -5   7   7        8.49        9.26      0.91 o 
  -4   7   7       79.14       74.55      1.87 o 
  -3   7   7       84.78       81.14      1.93 o 
  -2   7   7      164.34      166.98      3.16 o 
  -1   7   7       23.01       23.83      1.06 o 
   0   7   7       15.40       62.52      2.04 o 
   1   7   7       16.65       21.33      1.11 o 
   2   7   7      480.73      497.61      7.85 o 
   3   7   7       64.75       66.79      1.79 o 
   4   7   7       11.70       13.82      1.11 o 
   5   7   7       17.97       17.78      1.15 o 
   6   7   7        1.12       -0.84      0.84 o 
   7   7   7       17.06       15.74      1.28 o 
   8   7   7       29.22       36.38      2.55 o 
   9   7   7        5.45        4.69      1.90 o 
  -7   8   7        1.03        2.75      1.51 o 
  -6   8   7        4.00        1.61      1.29 o 
  -5   8   7        4.24        2.57      1.17 o 
  -4   8   7       65.05       59.47      1.98 o 
  -3   8   7        0.24        0.80      1.06 o 
  -2   8   7        6.57        4.69      1.04 o 
  -1   8   7       17.07       20.92      1.26 o 
   0   8   7       17.17       23.52      1.18 o 
   1   8   7       29.24       29.68      1.83 o 
   2   8   7       54.93       58.23      1.89 o 
   3   8   7       14.96       20.76      1.29 o 
   4   8   7        4.30        2.49      0.98 o 
   5   8   7        0.01       -0.54      0.98 o 
   6   8   7        0.68        1.39      1.55 o 
  -3   9   7        2.66        0.95      1.75 o 
  -2   9   7       75.86       82.91      2.71 o 
  -1   9   7        2.02        0.04      1.29 o 
   0   9   7       16.08       13.51      1.57 o 
   1   9   7      121.10      129.96      3.90 o 
   2   9   7       40.41       42.15      2.90 o 
 -14   0   8        0.08       -0.05      2.31 o 
 -12   0   8      137.94      133.50      8.00 o 
 -10   0   8       51.47       30.50      2.26 o 
  -8   0   8       23.03       27.80      1.17 o 
  -6   0   8       11.45        1.57      0.49 o 
  -4   0   8     1335.99     1374.59     27.35 o 
  -2   0   8      124.98      109.49      2.48 o 
   0   0   8       18.37       31.26      0.88 o 
   2   0   8     4264.65     4816.68    106.97 o 
   4   0   8        5.20        7.23      0.76 o 
   6   0   8     4895.48     5037.38    120.86 o 
   8   0   8      997.34     1024.21     21.05 o 
  10   0   8       77.53       80.64      2.79 o 
  12   0   8       25.09       27.53      1.98 o 
 -15   1   8       24.90       26.61      3.21 o 
 -14   1   8       71.39       80.30      3.26 o 
 -13   1   8        0.08        2.56      1.43 o 
 -12   1   8      167.37      199.78      3.83 o 
 -11   1   8       91.84       98.09      2.84 o 
 -10   1   8      395.59      339.50      9.70 o 
  -9   1   8        6.78        5.75      0.82 o 
  -8   1   8       41.63       28.62      0.81 o 
  -7   1   8      132.35      127.17      1.87 o 
  -6   1   8       70.80       57.21      1.01 o 
  -5   1   8      531.79      524.28      6.95 o 
  -4   1   8     1305.82     1212.10     14.98 o 
  -3   1   8      165.12      142.18      1.84 o 
  -2   1   8      130.81      137.67      1.80 o 
  -1   1   8      170.10      163.53      2.08 o 
   0   1   8       71.35       70.00      1.02 o 
   1   1   8     1363.67     1426.51     18.41 o 
   2   1   8       80.97       83.56      1.33 o 
   3   1   8        1.06        1.70      0.38 o 
   4   1   8     3670.89     4045.14     57.45 o 
   5   1   8       43.58       50.95      1.25 o 
   6   1   8      330.04      321.11      5.31 o 
   7   1   8      168.69      172.21      2.80 o 
   8   1   8     1469.55     1516.82     23.84 o 
   9   1   8      196.67      183.66      3.58 o 
  10   1   8        6.30        4.06      0.91 o 
  11   1   8        3.83        0.45      0.89 o 
  12   1   8        0.84       -0.90      0.90 o 
  13   1   8        1.03        0.61      1.19 o 
 -14   2   8       16.27       16.25      1.73 o 
 -13   2   8      149.11      134.62      3.48 o 
 -12   2   8        1.90        0.47      0.83 o 
 -11   2   8       15.04       12.02      1.06 o 
 -10   2   8       96.89       79.03      2.12 o 
  -9   2   8      206.96      177.79      3.49 o 
  -8   2   8      144.09      121.32      2.15 o 
  -7   2   8        1.93        3.12      0.38 o 
  -6   2   8      139.04      130.57      1.84 o 
  -5   2   8        7.69        2.82      0.32 o 
  -4   2   8       78.46       79.62      1.20 o 
  -3   2   8       24.09       26.72      0.59 o 
  -2   2   8       42.18       27.74      0.58 o 
  -1   2   8     1153.64     1163.75     13.95 o 
   0   2   8     4792.29     5170.74     61.66 o 
   1   2   8       21.06       30.99      0.62 o 
   2   2   8     6266.85     6998.66     85.51 o 
   3   2   8     1343.55     1456.15     19.49 o 
   4   2   8       20.62       16.75      0.64 o 
   5   2   8       97.52      104.15      1.95 o 
   6   2   8      611.97      655.08      9.62 o 
   7   2   8        5.07        7.28      0.68 o 
   8   2   8      633.17      606.57     12.45 o 
   9   2   8      127.69      127.12      3.57 o 
  10   2   8      179.89      176.61      3.84 o 
  11   2   8      111.42      109.58      2.89 o 
  12   2   8       60.94       60.76      2.38 o 
  13   2   8       10.65        4.86      1.52 o 
 -14   3   8        0.82        1.97      1.75 o 
 -13   3   8       15.48        8.43      1.24 o 
 -12   3   8       16.52       21.10      1.36 o 
 -11   3   8      164.16      154.52      3.48 o 
 -10   3   8       16.85       11.77      0.96 o 
  -9   3   8        0.10       -0.67      0.67 o 
  -8   3   8        7.78        4.23      0.57 o 
  -7   3   8        4.35        5.80      0.47 o 
  -6   3   8        3.89        6.38      0.43 o 
  -5   3   8      134.21      138.38      1.99 o 
  -4   3   8      154.69      157.43      2.19 o 
  -3   3   8      658.95      730.58      9.08 o 
  -2   3   8       36.84       31.05      0.62 o 
  -1   3   8       19.27       17.37      0.52 o 
   0   3   8      591.23      597.38      7.07 o 
   1   3   8      958.09     1041.50     12.20 o 
   2   3   8       13.41       14.10      0.63 o 
   3   3   8        4.88       18.02      0.94 o 
   4   3   8      333.03      338.38      4.49 o 
   5   3   8        6.77        8.41      0.53 o 
   6   3   8      102.01       99.62      2.06 o 
   7   3   8      130.12      140.86      3.33 o 
   8   3   8     1528.85     1571.45     28.33 o 
   9   3   8      384.74      390.68      7.73 o 
  10   3   8       12.39       11.47      0.96 o 
  11   3   8       14.75       17.95      1.35 o 
  12   3   8        3.90        0.93      1.24 o 
  13   3   8       30.86       14.18      2.68 o 
 -13   4   8        5.09        4.21      1.47 o 
 -12   4   8       88.99       86.98      2.45 o 
 -11   4   8        1.25        0.42      0.88 o 
 -10   4   8        8.85       11.84      1.04 o 
  -9   4   8       79.65       65.34      2.33 o 
  -8   4   8       48.36       46.19      1.43 o 
  -7   4   8        0.20       -0.07      0.41 o 
  -6   4   8        9.58       14.90      0.63 o 
  -5   4   8      102.81       91.38      1.42 o 
  -4   4   8       20.16       20.79      0.68 o 
  -3   4   8        1.65        1.45      0.42 o 
  -2   4   8     1085.13     1129.20     13.60 o 
  -1   4   8       27.90       37.11      0.75 o 
   0   4   8      207.45      197.47      2.74 o 
   1   4   8       67.70       69.06      1.15 o 
   2   4   8      283.85      298.44      4.13 o 
   3   4   8      124.75      131.77      2.06 o 
   4   4   8      812.93      810.21     11.03 o 
   5   4   8      206.36      194.36      2.99 o 
   6   4   8       54.19       52.57      1.50 o 
   7   4   8        0.45        1.45      0.56 o 
   8   4   8       43.29       60.19      2.15 o 
   9   4   8      230.01      243.37      4.59 o 
  10   4   8       73.75       80.09      2.55 o 
  11   4   8       12.05        8.49      1.10 o 
  12   4   8       43.99       49.42      2.98 o 
 -12   5   8        7.99        7.84      1.44 o 
 -11   5   8        2.12        1.61      1.05 o 
 -10   5   8      218.63      218.45      4.35 o 
  -9   5   8        0.17        0.04      0.70 o 
  -8   5   8        0.83       -0.17      0.58 o 
  -7   5   8       52.44       48.81      1.35 o 
  -6   5   8        6.75        9.31      0.78 o 
  -5   5   8        0.97        1.74      0.59 o 
  -4   5   8       17.47       10.83      0.67 o 
  -3   5   8      114.89      102.18      1.73 o 
  -2   5   8       10.64        7.75      0.56 o 
  -1   5   8       21.54       23.70      0.76 o 
   0   5   8       36.02       28.02      0.83 o 
   1   5   8        3.09        1.41      0.45 o 
   2   5   8      780.38      828.07     11.66 o 
   3   5   8       39.31       28.17      1.06 o 
   4   5   8       18.93       24.09      0.97 o 
   5   5   8        0.13       -0.41      0.57 o 
   6   5   8      130.74      124.69      2.99 o 
   7   5   8       27.18       36.84      1.93 o 
   8   5   8      766.67      800.58     14.12 o 
   9   5   8       77.82       75.64      2.42 o 
  10   5   8        0.21        1.82      1.12 o 
  11   5   8       11.21        5.81      1.62 o 
 -11   6   8       45.77       47.10      2.27 o 
 -10   6   8        0.46        1.19      1.13 o 
  -9   6   8        0.00        1.86      1.23 o 
  -8   6   8       43.49       38.39      1.54 o 
  -7   6   8       21.81       16.98      1.02 o 
  -6   6   8       18.35       16.90      1.08 o 
  -5   6   8        7.96        8.04      0.85 o 
  -4   6   8        6.69        5.25      0.72 o 
  -3   6   8      102.40       98.76      2.05 o 
  -2   6   8       37.42       40.73      1.32 o 
  -1   6   8        5.24        3.95      0.61 o 
   0   6   8        6.34        3.14      0.58 o 
   1   6   8       52.57       50.69      1.26 o 
   2   6   8       21.68       26.61      1.01 o 
   3   6   8       33.59       41.47      1.39 o 
   4   6   8       48.34       51.64      1.57 o 
   5   6   8        4.87        5.43      0.92 o 
   6   6   8        0.22       -0.68      0.68 o 
   7   6   8       31.30       31.06      1.54 o 
   8   6   8       12.59       14.11      1.21 o 
   9   6   8      134.09      140.21      3.46 o 
  10   6   8       26.87       25.20      2.15 o 
 -10   7   8        7.40        6.81      2.35 o 
  -9   7   8       38.43       52.76      2.84 o 
  -8   7   8        0.01        2.40      1.19 o 
  -7   7   8        0.43        0.54      1.03 o 
  -6   7   8      164.66      156.63      3.17 o 
  -5   7   8       62.06       71.99      1.99 o 
  -4   7   8        2.77        0.76      0.82 o 
  -3   7   8       57.17       58.04      1.64 o 
  -2   7   8      112.70      110.21      2.27 o 
  -1   7   8       10.86        6.22      0.77 o 
   0   7   8       16.29       16.92      0.98 o 
   1   7   8      216.16      216.02      3.67 o 
   2   7   8        1.63        4.01      0.84 o 
   3   7   8        9.98       10.19      0.87 o 
   4   7   8       11.07        9.60      1.02 o 
   5   7   8       44.97       45.87      1.70 o 
   6   7   8        5.08        2.98      0.92 o 
   7   7   8        0.88        1.53      1.12 o 
   8   7   8      166.76      166.33      4.60 o 
  -7   8   8        0.34        2.36      1.58 o 
  -6   8   8        0.00        0.61      1.30 o 
  -5   8   8        0.76       -0.62      1.25 o 
  -4   8   8       11.88        8.55      1.10 o 
  -3   8   8        0.32        1.40      1.07 o 
  -2   8   8       76.68       76.32      2.13 o 
  -1   8   8        2.60        4.72      1.05 o 
   0   8   8       33.83       58.72      2.04 o 
   1   8   8        4.14        3.03      1.11 o 
   2   8   8       19.12       19.36      1.27 o 
   3   8   8       91.07       90.50      2.81 o 
   4   8   8        0.41        0.59      0.87 o 
   5   8   8        4.41        3.45      1.22 o 
   6   8   8        5.55        1.29      1.36 o 
  -3   9   8       27.16       29.34      2.09 o 
  -2   9   8       30.15       34.86      2.06 o 
  -1   9   8        0.72       -0.01      1.37 o 
   0   9   8       41.27       45.61      2.57 o 
   1   9   8       16.22       22.87      1.98 o 
   2   9   8        5.96       10.38      2.30 o 
 -15   0   9       32.25       47.59      5.03 o 
 -13   0   9       63.54       76.42      3.43 o 
 -11   0   9        1.83        0.66      1.04 o 
  -9   0   9     1223.82     1203.08     26.75 o 
  -7   0   9        0.87        4.57      0.55 o 
  -5   0   9      202.78      252.26      6.05 o 
  -3   0   9      234.04      211.65      4.20 o 
  -1   0   9      689.23      597.62     13.97 o 
   1   0   9      386.35      429.11      7.77 o 
   3   0   9     1648.54     1892.91     38.22 o 
   5   0   9        1.23       18.38      1.04 o 
   7   0   9      123.80      113.78      3.03 o 
   9   0   9        0.17        9.73      1.07 o 
  11   0   9       23.46       21.50      1.99 o 
  13   0   9        4.03        1.09      1.95 o 
 -15   1   9       76.11      106.22      7.82 o 
 -14   1   9       31.09       35.69      2.69 o 
 -13   1   9        8.56        4.00      1.18 o 
 -12   1   9        6.14       10.05      1.07 o 
 -11   1   9        0.13        0.56      0.65 o 
 -10   1   9      107.22      102.83      3.98 o 
  -9   1   9       53.23       53.42      2.12 o 
  -8   1   9       88.33       83.51      1.76 o 
  -7   1   9      211.83      223.42      3.34 o 
  -6   1   9      730.84      728.03      9.61 o 
  -5   1   9      492.66      511.80      6.66 o 
  -4   1   9       51.97       43.77      1.40 o 
  -3   1   9      644.65      647.39      8.50 o 
  -2   1   9      371.41      418.67      5.29 o 
  -1   1   9     1190.80     1227.54     14.69 o 
   0   1   9      132.33      121.46      1.51 o 
   1   1   9     2444.81     2451.06     45.95 o 
   2   1   9      145.71      159.38      2.34 o 
   3   1   9     5061.19     6066.45     80.68 o 
   4   1   9      120.35      121.52      2.68 o 
   5   1   9       29.55       28.85      0.93 o 
   6   1   9       36.48       31.62      1.05 o 
   7   1   9        7.44        3.59      0.64 o 
   8   1   9        2.50        8.27      0.83 o 
   9   1   9        3.00        3.72      0.74 o 
  10   1   9        0.95       -0.46      0.79 o 
  11   1   9      131.34      133.90      4.14 o 
  12   1   9        0.35       -1.01      1.01 o 
  13   1   9        2.42        0.23      1.41 o 
 -14   2   9        8.78        4.11      1.47 o 
 -13   2   9       45.64       45.54      2.04 o 
 -12   2   9       80.41       83.86      2.58 o 
 -11   2   9        2.83        1.18      0.76 o 
 -10   2   9       30.48       42.28      1.71 o 
  -9   2   9      391.40      375.87      6.20 o 
  -8   2   9       23.09       23.73      0.84 o 
  -7   2   9      198.11      215.02      2.96 o 
  -6   2   9        0.12       -0.30      0.30 o 
  -5   2   9      188.77      154.04      2.09 o 
  -4   2   9        0.25       -0.27      0.27 o 
  -3   2   9     1630.61     1787.45     20.83 o 
  -2   2   9     1547.63     1616.05     18.85 o 
  -1   2   9      733.77      769.40      8.86 o 
   0   2   9       17.62       18.87      0.56 o 
   1   2   9      478.18      410.67      4.91 o 
   2   2   9      187.87      211.35      2.84 o 
   3   2   9      147.62      141.72      2.35 o 
   4   2   9       60.21       52.30      1.30 o 
   5   2   9        0.99        5.13      0.54 o 
   6   2   9      250.41      255.90      4.20 o 
   7   2   9      100.43       83.08      1.95 o 
   8   2   9       51.64       62.22      2.26 o 
   9   2   9      102.71      102.69      3.59 o 
  10   2   9       10.97       11.41      1.18 o 
  11   2   9       19.58       18.30      2.06 o 
  12   2   9        3.91        1.61      1.10 o 
  13   2   9        1.95       -1.68      1.68 o 
 -14   3   9       46.76       41.73      2.69 o 
 -13   3   9        3.47        3.46      1.17 o 
 -12   3   9        3.93        3.10      1.02 o 
 -11   3   9      190.50      167.84      3.60 o 
 -10   3   9       14.70       14.04      1.21 o 
  -9   3   9      212.21      196.32      3.28 o 
  -8   3   9       48.62       48.17      1.26 o 
  -7   3   9      241.52      240.80      3.30 o 
  -6   3   9        5.65       11.45      0.56 o 
  -5   3   9      430.28      444.97      5.54 o 
  -4   3   9      392.68      395.65      5.19 o 
  -3   3   9      224.74      242.77      3.29 o 
  -2   3   9      456.85      448.76      5.67 o 
  -1   3   9      747.43      715.26      8.46 o 
   0   3   9       35.41       34.31      0.72 o 
   1   3   9        9.56        8.21      0.46 o 
   2   3   9     1121.66     1238.10     15.63 o 
   3   3   9     1113.22     1286.50     15.84 o 
   4   3   9      857.72      858.52     10.67 o 
   5   3   9      448.02      413.43      5.62 o 
   6   3   9      439.22      436.96      6.60 o 
   7   3   9       57.70       45.10      2.20 o 
   8   3   9        2.35       12.80      1.89 o 
   9   3   9       19.34       19.16      1.31 o 
  10   3   9       50.70       39.40      1.56 o 
  11   3   9       95.44       91.55      2.48 o 
  12   3   9       22.11       12.62      2.24 o 
 -13   4   9        1.92        4.09      1.38 o 
 -12   4   9       27.57       28.33      1.47 o 
 -11   4   9        9.64        8.76      1.03 o 
 -10   4   9        2.51        2.43      0.82 o 
  -9   4   9        0.87        0.66      0.66 o 
  -8   4   9      502.99      456.86      6.71 o 
  -7   4   9      196.10      180.72      2.61 o 
  -6   4   9        0.80       -0.28      0.38 o 
  -5   4   9        0.14       -0.35      0.35 o 
  -4   4   9       20.24       23.15      0.62 o 
  -3   4   9       76.89       72.98      1.29 o 
  -2   4   9      244.08      249.35      3.04 o 
  -1   4   9      865.78      910.85     10.75 o 
   0   4   9       29.43       20.59      0.60 o 
   1   4   9       46.04       40.66      0.83 o 
   2   4   9      256.54      270.76      3.58 o 
   3   4   9      225.13      230.20      3.09 o 
   4   4   9       94.36       95.49      1.62 o 
   5   4   9        9.88        6.81      0.64 o 
   6   4   9      269.33      255.92      4.97 o 
   7   4   9      216.11      199.71      6.26 o 
   8   4   9        1.13        2.31      0.80 o 
   9   4   9        2.13        1.29      0.67 o 
  10   4   9       10.07       12.47      1.27 o 
  11   4   9       10.16        5.05      1.08 o 
  12   4   9       18.97       13.28      2.54 o 
 -12   5   9       25.89       25.16      1.76 o 
 -11   5   9        5.73       10.63      1.19 o 
 -10   5   9       89.17      101.42      2.77 o 
  -9   5   9      158.22      145.13      3.40 o 
  -8   5   9       21.07       15.73      0.79 o 
  -7   5   9      212.18      181.61      2.92 o 
  -6   5   9       29.52       26.23      1.07 o 
  -5   5   9       28.09       20.19      0.93 o 
  -4   5   9       16.88       19.15      0.88 o 
  -3   5   9      246.84      228.75      3.35 o 
  -2   5   9      246.78      223.81      3.38 o 
  -1   5   9      262.83      262.67      3.60 o 
   0   5   9      187.83      182.66      2.68 o 
   1   5   9        8.63        6.45      0.54 o 
   2   5   9      212.41      207.57      3.37 o 
   3   5   9      115.52      113.01      2.19 o 
   4   5   9      295.11      290.77      4.79 o 
   5   5   9       24.46       22.91      1.03 o 
   6   5   9        4.50        3.03      0.93 o 
   7   5   9        2.11        0.96      0.74 o 
   8   5   9      131.63      155.25      3.51 o 
   9   5   9       32.15       30.45      1.56 o 
  10   5   9       63.31       65.03      2.46 o 
  11   5   9       12.81       12.01      1.82 o 
 -11   6   9        1.99        3.25      1.47 o 
 -10   6   9       34.18       37.79      1.62 o 
  -9   6   9       35.88       41.65      1.87 o 
  -8   6   9       79.14       70.24      2.13 o 
  -7   6   9       39.16       32.91      1.37 o 
  -6   6   9       89.25      100.38      2.29 o 
  -5   6   9      205.22      194.99      3.98 o 
  -4   6   9      141.03      131.16      2.51 o 
  -3   6   9      263.46      272.77      4.41 o 
  -2   6   9       40.47       36.63      1.28 o 
  -1   6   9       71.92       66.72      1.55 o 
   0   6   9        8.80       12.89      0.66 o 
   1   6   9        7.58        4.89      0.57 o 
   2   6   9        1.67        1.66      0.60 o 
   3   6   9        0.43        2.27      0.70 o 
   4   6   9      214.62      213.45      3.84 o 
   5   6   9        2.96        2.09      0.70 o 
   6   6   9        7.07        4.52      0.81 o 
   7   6   9       57.51       58.70      2.08 o 
   8   6   9        4.29        4.87      1.16 o 
   9   6   9       85.56       78.80      3.01 o 
  10   6   9       34.72       29.46      2.30 o 
  -9   7   9      111.06      124.08      3.81 o 
  -8   7   9       41.85       53.62      2.01 o 
  -7   7   9       12.52       10.54      1.09 o 
  -6   7   9        3.53        4.30      0.98 o 
  -5   7   9       18.19       19.75      1.18 o 
  -4   7   9       36.82       37.17      1.31 o 
  -3   7   9      129.44      124.08      2.33 o 
  -2   7   9        0.00        0.80      0.77 o 
  -1   7   9       80.06       80.92      1.91 o 
   0   7   9      122.00      119.17      2.41 o 
   1   7   9       27.68       29.29      1.23 o 
   2   7   9        3.26        1.33      0.99 o 
   3   7   9       58.03       52.40      2.01 o 
   4   7   9        0.19        0.74      0.80 o 
   5   7   9        6.05        5.24      1.03 o 
   6   7   9       21.41       25.28      1.42 o 
   7   7   9      113.29      115.07      3.17 o 
   8   7   9       68.11       78.91      3.45 o 
  -7   8   9      136.06      161.24      3.98 o 
  -6   8   9       90.74      106.59      2.98 o 
  -5   8   9        6.42        4.97      1.19 o 
  -4   8   9        0.56        2.19      1.11 o 
  -3   8   9       39.26       44.42      1.78 o 
  -2   8   9       20.41       21.44      1.30 o 
  -1   8   9       29.00       28.46      1.30 o 
   0   8   9      267.33      277.28      4.67 o 
   1   8   9        0.03       -0.75      1.04 o 
   2   8   9       34.09       45.44      1.83 o 
   3   8   9       16.62       16.65      1.51 o 
   4   8   9        2.46        1.63      1.00 o 
   5   8   9        9.62        5.44      1.16 o 
   6   8   9        1.74        1.98      1.70 o 
  -3   9   9        1.02        5.85      3.62 o 
  -2   9   9        2.98        3.56      1.58 o 
  -1   9   9       53.08       58.75      2.64 o 
   0   9   9        0.90        2.25      1.63 o 
   1   9   9        1.52        4.03      1.75 o 
 -14   0  10      420.56      433.90     10.96 o 
 -12   0  10      320.01      322.35      8.94 o 
 -10   0  10     1464.54     1366.60     33.35 o 
  -8   0  10      271.99      242.29      6.68 o 
  -6   0  10      622.60      657.91     11.40 o 
  -4   0  10     1505.43     1638.52     40.72 o 
  -2   0  10       17.03       18.50      0.72 o 
   0   0  10      741.88      702.49     15.46 o 
   2   0  10     2282.35     2458.86     73.88 o 
   4   0  10      442.07      434.26     12.54 o 
   6   0  10      386.72      424.45      9.92 o 
   8   0  10      686.47      663.65     15.38 o 
  10   0  10      221.68      251.32      8.59 o 
  12   0  10      129.57      133.74      5.20 o 
 -15   1  10        1.48        5.09      5.06 o 
 -14   1  10      157.62      171.02      3.95 o 
 -13   1  10        6.86        6.65      1.14 o 
 -12   1  10        5.02        3.49      0.91 o 
 -11   1  10       60.55       68.48      2.08 o 
 -10   1  10        3.81        4.93      0.81 o 
  -9   1  10       15.07       13.47      0.72 o 
  -8   1  10        1.50        1.53      0.42 o 
  -7   1  10      173.09      177.57      2.53 o 
  -6   1  10      100.48      104.44      1.57 o 
  -5   1  10        0.37       -0.04      0.33 o 
  -4   1  10      223.88      231.53      3.63 o 
  -3   1  10       97.93      102.41      1.71 o 
  -2   1  10      118.44      135.83      1.78 o 
  -1   1  10        0.00       -0.11      0.21 o 
   0   1  10      624.28      604.72      7.50 o 
   1   1  10       14.12       12.58      0.49 o 
   2   1  10     2647.54     2989.33     42.41 o 
   3   1  10      184.46      184.14      3.29 o 
   4   1  10       33.85       39.51      1.04 o 
   5   1  10      379.55      368.83      5.78 o 
   6   1  10       97.35       82.98      1.75 o 
   7   1  10       30.38       26.70      1.02 o 
   8   1  10     1263.56     1262.88     19.05 o 
   9   1  10        1.26       -0.35      0.70 o 
  10   1  10        2.80        3.94      0.79 o 
  11   1  10        2.04        2.16      0.89 o 
  12   1  10        3.41        0.30      1.22 o 
  13   1  10        1.05       -0.71      1.59 o 
 -14   2  10       93.08       87.74      3.27 o 
 -13   2  10        4.05        1.87      1.05 o 
 -12   2  10      271.23      268.42      5.54 o 
 -11   2  10        1.20        0.10      0.86 o 
 -10   2  10     1006.41     1001.27     15.90 o 
  -9   2  10      121.24      115.69      2.24 o 
  -8   2  10       19.88       17.16      0.72 o 
  -7   2  10       51.98       45.47      0.99 o 
  -6   2  10        0.29       -0.01      0.35 o 
  -5   2  10        1.33        2.38      0.33 o 
  -4   2  10      345.60      316.74      4.09 o 
  -3   2  10       56.63       59.49      1.07 o 
  -2   2  10     1947.53     2065.99     25.30 o 
  -1   2  10     1083.65     1157.89     13.90 o 
   0   2  10        0.08       -0.25      0.25 o 
   1   2  10      379.86      393.42      4.85 o 
   2   2  10      100.00       98.72      1.47 o 
   3   2  10      640.70      683.64      9.29 o 
   4   2  10      722.77      772.29     11.72 o 
   5   2  10        9.00        8.23      0.61 o 
   6   2  10      196.93      207.04      3.53 o 
   7   2  10       50.38       35.70      1.51 o 
   8   2  10      334.20      341.54      6.72 o 
   9   2  10      209.23      209.89      4.51 o 
  10   2  10       73.02       69.12      2.24 o 
  11   2  10       38.42       38.30      1.63 o 
  12   2  10       41.64       49.34      2.78 o 
  13   2  10        0.41       -1.88      2.25 o 
 -14   3  10        7.75        7.43      1.97 o 
 -13   3  10        6.07        3.65      1.23 o 
 -12   3  10       17.41       18.04      1.34 o 
 -11   3  10       63.39       68.20      2.05 o 
 -10   3  10        2.36        1.77      0.78 o 
  -9   3  10       26.28       25.79      1.17 o 
  -8   3  10       39.16       36.53      1.16 o 
  -7   3  10       55.82       53.58      1.12 o 
  -6   3  10      210.57      186.47      2.53 o 
  -5   3  10       42.06       40.81      0.87 o 
  -4   3  10       66.70       61.01      1.11 o 
  -3   3  10        2.05        0.42      0.32 o 
  -2   3  10       20.81       38.43      0.79 o 
  -1   3  10      230.38      234.17      2.94 o 
   0   3  10       78.68       94.77      1.38 o 
   1   3  10     2732.02     2951.96     34.29 o 
   2   3  10      990.05     1101.65     13.57 o 
   3   3  10       64.05       67.75      1.12 o 
   4   3  10        8.52        9.71      0.56 o 
   5   3  10       42.72       36.32      1.03 o 
   6   3  10       56.16       47.93      1.29 o 
   7   3  10      169.07      170.16      4.07 o 
   8   3  10      712.97      713.75     15.00 o 
   9   3  10       28.00       22.81      1.52 o 
  10   3  10        0.91        0.54      0.79 o 
  11   3  10        0.39       -0.18      0.89 o 
  12   3  10       29.50       35.81      2.92 o 
 -13   4  10       29.57       32.34      1.94 o 
 -12   4  10        9.52       11.70      1.23 o 
 -11   4  10      120.24      112.37      2.64 o 
 -10   4  10      142.90      130.40      2.82 o 
  -9   4  10      126.73      119.13      2.22 o 
  -8   4  10        1.05        2.04      0.67 o 
  -7   4  10       64.50       58.97      1.30 o 
  -6   4  10        0.03       -0.02      0.42 o 
  -5   4  10        3.26        4.11      0.46 o 
  -4   4  10      118.94      133.55      2.03 o 
  -3   4  10      174.78      173.58      2.34 o 
  -2   4  10        2.31        1.22      0.32 o 
  -1   4  10      308.12      322.09      3.97 o 
   0   4  10       31.30       27.22      0.69 o 
   1   4  10      177.48      154.53      2.12 o 
   2   4  10       90.13       90.71      1.47 o 
   3   4  10      258.83      237.43      3.21 o 
   4   4  10        0.95        0.40      0.38 o 
   5   4  10        5.37        3.51      0.59 o 
   6   4  10       61.39       59.92      1.96 o 
   7   4  10       13.55       14.47      1.41 o 
   8   4  10      452.93      447.82      8.74 o 
   9   4  10      120.66      113.34      3.28 o 
  10   4  10      145.79      160.62      3.90 o 
  11   4  10       66.17       71.02      2.85 o 
  12   4  10        8.32        3.16      3.08 o 
 -12   5  10       23.00       28.04      1.94 o 
 -11   5  10       44.10       40.69      1.76 o 
 -10   5  10        0.33        0.97      0.90 o 
  -9   5  10       17.57       15.67      1.09 o 
  -8   5  10       26.71       26.77      1.06 o 
  -7   5  10       11.18       10.34      0.68 o 
  -6   5  10        8.08        6.12      0.74 o 
  -5   5  10       21.72       23.68      1.00 o 
  -4   5  10        8.90        8.53      0.79 o 
  -3   5  10        1.56        2.20      0.58 o 
  -2   5  10       35.79       39.77      1.04 o 
  -1   5  10       16.29       22.40      0.71 o 
   0   5  10      333.51      339.89      4.54 o 
   1   5  10        0.00       -0.41      0.41 o 
   2   5  10      181.91      177.79      3.08 o 
   3   5  10       11.93       12.70      0.75 o 
   4   5  10      181.75      178.67      3.45 o 
   5   5  10        4.54        3.90      0.65 o 
   6   5  10       91.59       84.12      2.25 o 
   7   5  10        0.00       -0.57      0.76 o 
   8   5  10       46.40       48.47      2.01 o 
   9   5  10        5.72        3.27      0.98 o 
  10   5  10        0.00       -1.17      1.17 o 
  11   5  10       29.58       20.73      3.09 o 
 -11   6  10        2.14        2.07      1.47 o 
 -10   6  10        9.09        9.30      1.16 o 
  -9   6  10        0.47        0.51      1.53 o 
  -8   6  10        0.94        3.69      0.97 o 
  -7   6  10        1.02        2.16      0.83 o 
  -6   6  10       16.51       19.96      1.12 o 
  -5   6  10       71.18       64.40      1.80 o 
  -4   6  10      238.85      236.75      4.26 o 
  -3   6  10        9.70       11.37      0.85 o 
  -2   6  10      257.48      263.12      4.25 o 
  -1   6  10       14.15        9.84      0.73 o 
   0   6  10       21.62       19.53      0.73 o 
   1   6  10        3.04        1.62      0.54 o 
   2   6  10      123.37      126.52      2.47 o 
   3   6  10       32.44       32.50      1.18 o 
   4   6  10        1.05        1.65      0.73 o 
   5   6  10       40.31       45.02      1.62 o 
   6   6  10       77.63       74.22      2.13 o 
   7   6  10        0.19        0.14      0.93 o 
   8   6  10      114.78      102.43      2.93 o 
   9   6  10       16.40       12.17      1.81 o 
  -9   7  10       28.27       31.46      2.11 o 
  -8   7  10       24.08       26.10      1.58 o 
  -7   7  10        1.58        2.86      1.03 o 
  -6   7  10       26.22       20.43      1.22 o 
  -5   7  10        7.45        5.62      0.99 o 
  -4   7  10       27.67       25.16      1.24 o 
  -3   7  10       91.03       93.01      1.99 o 
  -2   7  10       27.74       24.56      1.08 o 
  -1   7  10        1.62        3.51      0.80 o 
   0   7  10       12.00       13.57      0.75 o 
   1   7  10        4.17        3.70      0.67 o 
   2   7  10        0.89        0.80      0.81 o 
   3   7  10       17.19       20.42      1.30 o 
   4   7  10      190.98      204.63      3.86 o 
   5   7  10        9.79       10.03      1.22 o 
   6   7  10        1.12        1.26      1.10 o 
   7   7  10        9.01        7.53      1.37 o 
   8   7  10       24.71       31.30      2.48 o 
  -7   8  10       80.76       89.29      3.08 o 
  -6   8  10       17.90       21.43      1.48 o 
  -5   8  10       25.65       25.27      1.47 o 
  -4   8  10       84.93       81.86      2.45 o 
  -3   8  10       53.53       54.33      2.04 o 
  -2   8  10        0.00        0.54      1.07 o 
  -1   8  10       28.41       28.63      1.28 o 
   0   8  10        3.89        6.09      0.99 o 
   1   8  10       52.98       57.48      1.81 o 
   2   8  10        2.40        3.15      1.03 o 
   3   8  10        6.56        4.61      1.08 o 
   4   8  10        0.14       -1.10      1.10 o 
   5   8  10       28.00       28.41      1.79 o 
  -2   9  10       14.77       11.73      3.24 o 
  -1   9  10       31.53       28.26      2.42 o 
   0   9  10        4.46        2.28      1.71 o 
 -15   0  11       33.81       30.93      9.74 o 
 -13   0  11       24.63       30.34      2.24 o 
 -11   0  11       14.41       13.71      1.58 o 
  -9   0  11       31.93       17.15      1.84 o 
  -7   0  11      824.41      790.19     14.45 o 
  -5   0  11     2582.54     2801.74     53.38 o 
  -3   0  11     9044.96    11043.84    205.70 o 
  -1   0  11     2095.51     2575.52     49.32 o 
   1   0  11       98.19       70.75      1.82 o 
   3   0  11        0.02        1.21      0.56 o 
   5   0  11       73.09       85.22      2.20 o 
   7   0  11        0.71       -0.87      0.87 o 
   9   0  11       25.90       21.97      1.44 o 
  11   0  11       43.29       49.94      2.41 o 
  13   0  11       44.13       46.71      5.47 o 
 -14   1  11       18.06       23.05      1.85 o 
 -13   1  11        2.23        0.11      1.18 o 
 -12   1  11       37.66       37.77      1.66 o 
 -11   1  11      116.21      115.94      3.34 o 
 -10   1  11        1.57        4.91      0.74 o 
  -9   1  11      500.53      490.77      7.72 o 
  -8   1  11        6.32        8.34      0.55 o 
  -7   1  11     1577.13     1755.63     22.85 o 
  -6   1  11        0.01       -0.31      0.36 o 
  -5   1  11      597.53      572.72      7.05 o 
  -4   1  11       27.66       29.94      0.73 o 
  -3   1  11     5003.41     5717.94     71.71 o 
  -2   1  11      312.56      326.16      4.17 o 
  -1   1  11      779.93      854.77     10.31 o 
   0   1  11     1475.26     1466.89     20.69 o 
   1   1  11     1052.34     1154.04     15.97 o 
   2   1  11      449.57      508.50      6.97 o 
   3   1  11     1638.73     1839.73     29.62 o 
   4   1  11      900.77      917.58     13.67 o 
   5   1  11      310.21      315.11      5.23 o 
   6   1  11        0.05       -0.49      0.49 o 
   7   1  11      254.50      233.13      3.81 o 
   8   1  11        0.30        3.97      0.78 o 
   9   1  11       10.56       10.10      0.89 o 
  10   1  11        2.72        0.83      0.77 o 
  11   1  11      106.86      105.00      2.67 o 
  12   1  11        0.11       -0.94      1.26 o 
  13   1  11      118.95      109.19      5.82 o 
 -14   2  11        1.95        4.69      1.61 o 
 -13   2  11       72.40       71.70      2.53 o 
 -12   2  11       77.60       79.70      2.48 o 
 -11   2  11        0.13        0.11      0.94 o 
 -10   2  11      153.04      155.45      3.09 o 
  -9   2  11      255.85      238.21      4.25 o 
  -8   2  11      130.29      106.49      1.87 o 
  -7   2  11      296.41      270.94      3.65 o 
  -6   2  11      475.05      447.86      5.33 o 
  -5   2  11        0.17        0.49      0.36 o 
  -4   2  11       22.21       26.64      0.70 o 
  -3   2  11     2123.71     2288.42     27.29 o 
  -2   2  11        5.92        8.98      0.44 o 
  -1   2  11     1269.04     1447.99     23.49 o 
   0   2  11       20.22       17.47      0.51 o 
   1   2  11       34.56       25.13      0.66 o 
   2   2  11      145.53      150.89      2.37 o 
   3   2  11      327.99      339.58      5.31 o 
   4   2  11       49.99       45.10      1.04 o 
   5   2  11        0.07        0.37      0.49 o 
   6   2  11      285.25      295.88      5.02 o 
   7   2  11       26.00       28.32      1.28 o 
   8   2  11       31.17       36.10      1.69 o 
   9   2  11        4.28        3.09      0.78 o 
  10   2  11        5.87        3.14      0.87 o 
  11   2  11       80.84       89.00      2.55 o 
  12   2  11        1.79       -0.46      1.31 o 
  13   2  11       36.13       31.19     24.21 o 
 -14   3  11        6.79        7.12      2.11 o 
 -13   3  11        0.18       -0.28      1.23 o 
 -12   3  11        5.04        1.45      1.03 o 
 -11   3  11      128.04      132.13      3.22 o 
 -10   3  11      379.11      379.24      5.83 o 
  -9   3  11       38.93       35.70      1.20 o 
  -8   3  11       95.15      100.15      1.78 o 
  -7   3  11        0.06       -0.15      0.47 o 
  -6   3  11       47.08       41.50      0.95 o 
  -5   3  11      190.40      169.01      2.29 o 
  -4   3  11      101.71       92.48      1.41 o 
  -3   3  11      276.31      274.37      3.42 o 
  -2   3  11     1318.34     1335.85     15.64 o 
  -1   3  11     1145.45     1189.89     13.60 o 
   0   3  11        4.23        6.41      0.36 o 
   1   3  11        6.93       12.71      0.58 o 
   2   3  11       25.20       38.12      0.94 o 
   3   3  11     1273.85     1416.14     17.00 o 
   4   3  11        0.60        1.84      0.44 o 
   5   3  11      145.09      150.64      2.44 o 
   6   3  11        0.96       -0.25      0.61 o 
   7   3  11      109.90      101.18      4.76 o 
   8   3  11       36.06       47.04      2.16 o 
   9   3  11      164.61      178.18      4.86 o 
  10   3  11       13.50       10.07      1.30 o 
  11   3  11        2.14        0.38      1.03 o 
  12   3  11       18.45       16.56      2.60 o 
 -13   4  11       87.19       88.29      3.31 o 
 -12   4  11        2.60        4.73      1.22 o 
 -11   4  11       11.53       11.46      1.43 o 
 -10   4  11       32.80       33.29      1.43 o 
  -9   4  11       42.03       38.58      1.65 o 
  -8   4  11       12.49       12.08      0.63 o 
  -7   4  11       18.26       16.00      0.77 o 
  -6   4  11      389.80      355.83      4.98 o 
  -5   4  11       35.73       32.91      0.96 o 
  -4   4  11      116.46      107.55      1.74 o 
  -3   4  11     1210.88     1240.77     14.61 o 
  -2   4  11       27.25       31.31      0.74 o 
  -1   4  11      111.69      100.17      1.49 o 
   0   4  11       22.87       15.84      0.55 o 
   1   4  11        0.08        1.06      0.36 o 
   2   4  11       50.87       52.38      1.07 o 
   3   4  11        7.69        5.51      0.48 o 
   4   4  11       54.71       54.76      1.32 o 
   5   4  11        3.39        1.81      0.51 o 
   6   4  11        9.57        5.72      0.84 o 
   7   4  11       33.31       34.82      1.97 o 
   8   4  11       47.49       60.36      2.32 o 
   9   4  11      111.42      120.87      3.35 o 
  10   4  11        0.06        0.66      0.90 o 
  11   4  11       52.47       48.12      2.65 o 
 -12   5  11        2.54        4.38      1.39 o 
 -11   5  11       23.73       25.52      1.53 o 
 -10   5  11        2.73        0.40      0.90 o 
  -9   5  11      123.07      117.35      2.80 o 
  -8   5  11        0.93        1.76      0.62 o 
  -7   5  11       15.93       16.88      0.85 o 
  -6   5  11      127.31      110.46      1.98 o 
  -5   5  11        7.17        4.24      0.81 o 
  -4   5  11      179.36      172.43      3.39 o 
  -3   5  11       53.30       59.59      1.50 o 
  -2   5  11      195.85      174.79      2.51 o 
  -1   5  11       22.75       23.56      0.75 o 
   0   5  11      353.54      361.89      4.99 o 
   1   5  11       69.02       72.06      1.51 o 
   2   5  11      197.87      197.01      3.25 o 
   3   5  11      512.66      520.20      8.78 o 
   4   5  11        3.00        2.51      0.59 o 
   5   5  11        1.39        1.24      0.72 o 
   6   5  11       75.27       73.15      2.25 o 
   7   5  11        0.18        0.60      0.77 o 
   8   5  11      171.23      187.68      4.03 o 
   9   5  11       80.38       79.27      2.69 o 
  10   5  11        0.11       -1.36      1.36 o 
 -11   6  11       44.17       58.38      2.28 o 
 -10   6  11        0.67        1.81      1.26 o 
  -9   6  11       62.05       72.57      2.68 o 
  -8   6  11      247.10      249.56      4.63 o 
  -7   6  11      117.91      113.02      2.48 o 
  -6   6  11       56.36       57.20      1.77 o 
  -5   6  11       44.68       44.32      1.49 o 
  -4   6  11      107.03       98.61      2.23 o 
  -3   6  11      163.34      160.21      2.99 o 
  -2   6  11        5.91        7.34      0.81 o 
  -1   6  11        7.79        6.33      0.56 o 
   0   6  11       64.91       61.96      1.40 o 
   1   6  11       38.75       41.60      1.59 o 
   2   6  11       22.00       24.36      1.16 o 
   3   6  11        0.03       -0.38      0.67 o 
   4   6  11        3.51        2.44      0.74 o 
   5   6  11        0.78        0.14      0.76 o 
   6   6  11        0.25        0.08      0.83 o 
   7   6  11        0.00       -0.94      0.94 o 
   8   6  11        0.01       -0.68      1.11 o 
   9   6  11        0.57       -0.18      1.40 o 
  -9   7  11       25.31       19.80      2.12 o 
  -8   7  11       19.76       24.74      1.70 o 
  -7   7  11        0.39        1.00      1.07 o 
  -6   7  11        0.08        0.78      1.03 o 
  -5   7  11        9.07        8.28      1.18 o 
  -4   7  11       34.81       35.68      1.41 o 
  -3   7  11       13.07       15.99      1.09 o 
  -2   7  11       67.86       58.48      1.62 o 
  -1   7  11       68.64       60.66      1.71 o 
   0   7  11        7.72        8.92      0.77 o 
   1   7  11       31.14       35.12      1.37 o 
   2   7  11        7.78        5.40      0.99 o 
   3   7  11       16.92       14.66      1.28 o 
   4   7  11       43.87       54.72      1.91 o 
   5   7  11        8.95        6.85      1.02 o 
   6   7  11        9.37        7.23      1.11 o 
   7   7  11       20.10       21.06      1.65 o 
   8   7  11       23.07       20.60      5.55 o 
  -7   8  11        1.44        2.71      2.01 o 
  -6   8  11        5.98        3.38      1.32 o 
  -5   8  11       18.53       17.96      1.42 o 
  -4   8  11        2.17        3.10      1.22 o 
  -3   8  11       96.74      102.05      2.57 o 
  -2   8  11        2.82        2.13      1.11 o 
  -1   8  11        9.29       10.62      1.11 o 
   0   8  11        1.33        0.64      0.85 o 
   1   8  11        7.58        5.74      1.02 o 
   2   8  11        2.94        1.80      0.97 o 
   3   8  11        1.47        1.07      1.15 o 
   4   8  11       17.25       15.82      1.76 o 
   5   8  11       17.02       11.90      1.65 o 
 -14   0  12       88.83      102.65      5.14 o 
 -12   0  12        0.90        4.75      1.60 o 
 -10   0  12      434.09      401.75      9.62 o 
  -8   0  12        6.47        7.91      0.81 o 
  -6   0  12      872.01      911.34     17.52 o 
  -4   0  12     1618.68     1655.40     28.54 o 
  -2   0  12     3299.07     3555.17     75.90 o 
   0   0  12      235.50      289.43      6.32 o 
   2   0  12       97.13       87.99      1.92 o 
   4   0  12        3.63        6.25      0.73 o 
   6   0  12     1616.19     1731.68     39.49 o 
   8   0  12      721.21      703.34     16.02 o 
  10   0  12       91.17       95.89      3.18 o 
  12   0  12       42.27       47.21      4.18 o 
 -14   1  12       18.09       22.38      2.05 o 
 -13   1  12        0.64       -0.20      1.08 o 
 -12   1  12       45.92       47.64      1.88 o 
 -11   1  12       40.85       46.36      1.82 o 
 -10   1  12     1225.41     1208.48     18.31 o 
  -9   1  12       74.27       61.32      1.89 o 
  -8   1  12     1510.20     1493.11     19.22 o 
  -7   1  12       19.81       16.57      0.64 o 
  -6   1  12      604.45      642.91      8.34 o 
  -5   1  12       14.30       16.01      0.60 o 
  -4   1  12      587.11      620.00      8.00 o 
  -3   1  12     2810.78     2986.65     34.67 o 
  -2   1  12     3338.62     3792.92     45.07 o 
  -1   1  12       80.06       61.15      1.03 o 
   0   1  12        4.92        4.05      0.32 o 
   1   1  12      239.74      233.11      3.15 o 
   2   1  12      659.55      755.10     10.69 o 
   3   1  12      200.76      195.02      2.89 o 
   4   1  12      179.27      135.10      2.39 o 
   5   1  12        7.52        6.64      0.61 o 
   6   1  12       12.00       16.64      0.84 o 
   7   1  12        4.27        2.72      0.59 o 
   8   1  12       88.82       91.43      2.21 o 
   9   1  12        3.64        1.09      0.77 o 
  10   1  12        1.75        2.19      0.82 o 
  11   1  12        4.12        3.79      0.99 o 
  12   1  12        5.05        3.81      1.36 o 
  13   1  12        9.75        7.06      3.74 o 
 -14   2  12      150.36      155.37      4.31 o 
 -13   2  12        8.15        7.99      1.21 o 
 -12   2  12        7.34       10.90      1.17 o 
 -11   2  12       24.35       22.75      1.43 o 
 -10   2  12      527.83      518.37      8.58 o 
  -9   2  12        1.56        0.18      0.56 o 
  -8   2  12       83.42       88.54      1.72 o 
  -7   2  12       41.05       43.66      1.23 o 
  -6   2  12       76.51       69.86      1.19 o 
  -5   2  12      878.06      896.63     10.38 o 
  -4   2  12      957.10     1001.18     12.40 o 
  -3   2  12       79.60      109.70      1.61 o 
  -2   2  12      470.20      503.28      6.35 o 
  -1   2  12      800.29      835.92     10.99 o 
   0   2  12      506.39      535.79      6.55 o 
   1   2  12      359.89      373.92      5.03 o 
   2   2  12      169.87      150.59      3.63 o 
   3   2  12       35.85       43.52      1.01 o 
   4   2  12       17.77       17.88      0.63 o 
   5   2  12       16.06       15.40      0.70 o 
   6   2  12      146.91      153.86      2.98 o 
   7   2  12        0.99       -0.74      0.74 o 
   8   2  12      451.12      450.58      7.85 o 
   9   2  12        2.19       -0.78      0.78 o 
  10   2  12      152.60      165.23      3.58 o 
  11   2  12       75.56       77.57      2.59 o 
  12   2  12       47.10       53.09      3.21 o 
 -14   3  12        0.09        1.75      2.10 o 
 -13   3  12        4.98        1.67      1.22 o 
 -12   3  12       17.16       18.23      1.50 o 
 -11   3  12       48.23       52.89      2.15 o 
 -10   3  12      137.91      146.89      2.62 o 
  -9   3  12      101.93       92.80      1.99 o 
  -8   3  12      138.50      139.33      2.40 o 
  -7   3  12       13.82       16.04      0.67 o 
  -6   3  12      235.56      208.54      2.77 o 
  -5   3  12        4.68        1.36      0.38 o 
  -4   3  12       42.55       40.17      0.87 o 
  -3   3  12      113.91      143.14      2.06 o 
  -2   3  12      132.83      133.08      1.83 o 
  -1   3  12       70.17       76.97      1.23 o 
   0   3  12       88.52       98.23      1.43 o 
   1   3  12     1016.23     1055.98     12.41 o 
   2   3  12     1510.82     1583.19     19.46 o 
   3   3  12       30.50       46.49      0.97 o 
   4   3  12       67.25       56.83      1.23 o 
   5   3  12       17.55       11.96      0.67 o 
   6   3  12        0.29       19.33      1.93 o 
   7   3  12        0.00       -0.69      0.69 o 
   8   3  12       13.92       16.06      1.21 o 
   9   3  12       15.57       20.74      1.46 o 
  10   3  12        4.25        2.95      1.10 o 
  11   3  12       29.11       31.29      1.64 o 
  12   3  12        5.26        6.86      1.93 o 
 -13   4  12       10.60        8.44      2.21 o 
 -12   4  12        5.29        2.95      1.15 o 
 -11   4  12        8.61       11.59      1.35 o 
 -10   4  12      155.94      152.24      2.92 o 
  -9   4  12       69.24       63.65      1.84 o 
  -8   4  12      198.79      208.38      3.12 o 
  -7   4  12      120.76      112.52      1.99 o 
  -6   4  12        0.13        1.45      0.56 o 
  -5   4  12       31.05       32.82      0.98 o 
  -4   4  12       98.92       92.72      1.55 o 
  -3   4  12      160.17      152.10      2.16 o 
  -2   4  12      976.74      999.70     12.08 o 
  -1   4  12       58.39       76.36      1.29 o 
   0   4  12        1.04        0.51      0.36 o 
   1   4  12      244.63      252.65      3.21 o 
   2   4  12       33.12       32.87      0.90 o 
   3   4  12      103.12       99.54      1.81 o 
   4   4  12      347.34      354.73      5.30 o 
   5   4  12        4.80        3.60      0.64 o 
   6   4  12       40.60       39.30      1.54 o 
   7   4  12        9.18        6.34      1.43 o 
   8   4  12       97.81      104.86      3.15 o 
   9   4  12       13.62       17.88      1.48 o 
  10   4  12        0.52        0.10      0.96 o 
  11   4  12       23.12       12.04      3.05 o 
 -12   5  12        2.72        2.24      1.41 o 
 -11   5  12       46.40       48.48      2.07 o 
 -10   5  12        6.95       10.30      1.16 o 
  -9   5  12      364.40      347.38      5.47 o 
  -8   5  12      272.57      273.16      4.11 o 
  -7   5  12       26.80       26.30      1.02 o 
  -6   5  12      114.18      112.12      2.03 o 
  -5   5  12        1.87        0.57      0.67 o 
  -4   5  12      106.62       95.17      2.16 o 
  -3   5  12       45.49       47.06      1.17 o 
  -2   5  12        3.27        5.22      0.48 o 
  -1   5  12        3.02        1.39      0.40 o 
   0   5  12       86.39       84.58      1.56 o 
   1   5  12       29.74       29.40      0.96 o 
   2   5  12      114.88      129.06      2.50 o 
   3   5  12       36.51       44.18      1.52 o 
   4   5  12       36.79       34.18      1.49 o 
   5   5  12       38.46       36.85      1.52 o 
   6   5  12       34.95       35.89      1.56 o 
   7   5  12       40.40       41.10      1.75 o 
   8   5  12       93.48      109.88      3.09 o 
   9   5  12       10.12        5.63      1.31 o 
  10   5  12        2.93        1.34      1.65 o 
 -11   6  12        5.23        8.55      1.57 o 
 -10   6  12       52.46       44.30      1.93 o 
  -9   6  12        0.03        4.53      1.47 o 
  -8   6  12       61.31       68.54      2.09 o 
  -7   6  12      217.14      207.27      3.72 o 
  -6   6  12       91.03      102.49      2.42 o 
  -5   6  12       88.97       84.39      2.07 o 
  -4   6  12        2.65        1.92      0.80 o 
  -3   6  12       29.81       36.01      1.55 o 
  -2   6  12      105.45      116.76      2.52 o 
  -1   6  12        0.07        1.27      0.59 o 
   0   6  12        4.89        6.73      0.65 o 
   1   6  12        3.64        3.09      0.76 o 
   2   6  12       22.80       21.61      1.13 o 
   3   6  12        5.07        3.97      0.71 o 
   4   6  12       25.29       24.34      1.27 o 
   5   6  12        6.74        3.62      0.84 o 
   6   6  12      209.04      231.98      4.30 o 
   7   6  12        0.29       -0.50      0.97 o 
   8   6  12       34.95       34.31      1.84 o 
   9   6  12       68.36       76.16      3.11 o 
  -9   7  12       91.70       99.65      3.69 o 
  -8   7  12       54.55       59.55      2.21 o 
  -7   7  12        0.27        0.96      1.12 o 
  -6   7  12       23.92       22.10      1.27 o 
  -5   7  12        3.59        3.58      0.97 o 
  -4   7  12       27.67       30.72      1.30 o 
  -3   7  12       44.94       43.10      1.53 o 
  -2   7  12       32.42       37.63      1.29 o 
  -1   7  12       45.65       51.40      1.54 o 
   0   7  12       86.66       84.24      1.87 o 
   1   7  12        0.16        0.26      0.71 o 
   2   7  12      216.95      226.87      4.15 o 
   3   7  12       63.50       71.59      2.14 o 
   4   7  12       16.61       14.47      1.24 o 
   5   7  12        0.16        0.83      1.06 o 
   6   7  12        0.17        1.40      1.14 o 
   7   7  12       57.04       57.17      2.57 o 
  -6   8  12       35.88       39.96      2.06 o 
  -5   8  12       27.19       28.27      1.79 o 
  -4   8  12        0.94        1.88      1.24 o 
  -3   8  12       18.06       17.00      1.33 o 
  -2   8  12        5.69        6.21      1.16 o 
  -1   8  12        5.43        3.58      1.04 o 
   0   8  12       29.97       34.80      1.54 o 
   1   8  12        0.04        1.22      1.03 o 
   2   8  12        7.88        7.31      1.14 o 
   3   8  12        3.31        2.31      1.21 o 
   4   8  12       77.51       77.35      2.88 o 
   5   8  12       36.09       41.66      2.58 o 
 -13   0  13        1.72        8.02      1.82 o 
 -11   0  13        0.21       -0.87      0.93 o 
  -9   0  13        8.68        7.06      1.23 o 
  -7   0  13     1189.10     1070.02     21.98 o 
  -5   0  13     2732.50     3091.48     64.68 o 
  -3   0  13     4718.83     5413.81    109.99 o 
  -1   0  13     5318.52     5721.81     91.78 o 
   1   0  13      102.01       92.25      1.98 o 
   3   0  13      243.22      206.38      4.94 o 
   5   0  13      261.15      245.59      5.49 o 
   7   0  13      466.68      469.21     12.20 o 
   9   0  13       15.47       17.31      1.46 o 
  11   0  13      331.31      355.49      8.68 o 
 -14   1  13        0.34        0.98      1.62 o 
 -13   1  13       17.06       15.83      1.40 o 
 -12   1  13        3.94        5.30      1.01 o 
 -11   1  13       10.48        7.27      0.92 o 
 -10   1  13        0.01        2.72      0.62 o 
  -9   1  13      186.05      170.16      2.86 o 
  -8   1  13       84.56      101.59      1.97 o 
  -7   1  13        0.59        2.28      0.47 o 
  -6   1  13        6.37        8.06      0.52 o 
  -5   1  13       68.87       53.87      1.18 o 
  -4   1  13     1085.01     1082.63     13.39 o 
  -3   1  13     1622.76     1831.73     21.91 o 
  -2   1  13       70.39       66.74      1.11 o 
  -1   1  13      182.41      159.33      2.26 o 
   0   1  13      877.10      955.68     12.14 o 
   1   1  13       35.63       56.10      0.99 o 
   2   1  13       59.82       57.41      1.04 o 
   3   1  13      541.51      669.23      9.44 o 
   4   1  13       41.37       32.56      1.04 o 
   5   1  13       83.21       84.47      1.75 o 
   6   1  13        0.60       -0.48      0.60 o 
   7   1  13      293.70      270.03      4.73 o 
   8   1  13       80.84       85.93      2.02 o 
   9   1  13       47.06       44.75      1.58 o 
  10   1  13        5.74        4.15      0.89 o 
  11   1  13        0.02       -0.96      0.96 o 
  12   1  13        0.36       -1.35      1.35 o 
 -14   2  13        5.80        7.95      1.82 o 
 -13   2  13        0.06       -0.71      1.07 o 
 -12   2  13       38.41       39.49      1.94 o 
 -11   2  13       39.60       40.87      1.50 o 
 -10   2  13        2.13        3.48      0.62 o 
  -9   2  13       44.21       42.01      1.39 o 
  -8   2  13      610.67      627.73      8.78 o 
  -7   2  13      151.70      134.81      2.05 o 
  -6   2  13      372.67      367.71      4.55 o 
  -5   2  13      976.69      982.60     12.22 o 
  -4   2  13        0.38        0.72      0.34 o 
  -3   2  13     4568.20     5033.42     59.85 o 
  -2   2  13      147.23      144.71      2.07 o 
  -1   2  13        5.87        5.10      0.45 o 
   0   2  13       11.42       20.64      0.58 o 
   1   2  13       31.73       33.96      0.77 o 
   2   2  13       89.40       98.30      1.80 o 
   3   2  13      382.85      399.13      5.89 o 
   4   2  13       12.52       12.58      0.65 o 
   5   2  13      124.18      146.31      2.72 o 
   6   2  13       41.81       42.07      1.45 o 
   7   2  13      162.76      162.10      3.05 o 
   8   2  13        0.46        1.74      0.86 o 
   9   2  13       80.04       82.33      2.22 o 
  10   2  13       12.28       14.91      1.25 o 
  11   2  13      129.34      135.94      3.59 o 
  12   2  13        8.89        4.98      1.68 o 
 -14   3  13       15.90       18.71      3.03 o 
 -13   3  13       11.78       10.65      1.46 o 
 -12   3  13        1.95       -0.64      1.11 o 
 -11   3  13       74.94       76.10      2.05 o 
 -10   3  13      323.98      315.18      5.05 o 
  -9   3  13      457.65      437.73      7.18 o 
  -8   3  13       54.47       69.82      1.62 o 
  -7   3  13        2.81        2.44      0.52 o 
  -6   3  13       42.78       40.51      1.03 o 
  -5   3  13      139.19      129.86      2.06 o 
  -4   3  13      568.52      560.96      6.94 o 
  -3   3  13        7.33        6.97      0.49 o 
  -2   3  13        1.36        3.80      0.40 o 
  -1   3  13      144.83      140.50      2.09 o 
   0   3  13      268.66      233.53      2.97 o 
   1   3  13       21.36       15.12      0.56 o 
   2   3  13       51.57       49.31      0.99 o 
   3   3  13        4.25        2.36      0.42 o 
   4   3  13        4.99        3.52      0.54 o 
   5   3  13        1.88        1.41      0.58 o 
   6   3  13       59.54       53.63      1.83 o 
   7   3  13       13.47       12.02      1.23 o 
   8   3  13       21.32       25.56      1.34 o 
   9   3  13        0.18        0.24      0.89 o 
  10   3  13       20.05       22.90      2.48 o 
  11   3  13        0.05        2.03      1.25 o 
  12   3  13       75.24       83.47     13.01 o 
 -13   4  13       49.89       51.99      2.63 o 
 -12   4  13       16.15       17.29      1.52 o 
 -11   4  13        0.06        0.28      1.01 o 
 -10   4  13        0.41        0.41      0.82 o 
  -9   4  13       12.63       14.55      0.93 o 
  -8   4  13      947.53      946.45     13.73 o 
  -7   4  13      518.21      516.01      7.53 o 
  -6   4  13      348.81      331.42      4.99 o 
  -5   4  13      130.91      107.15      1.91 o 
  -4   4  13       21.05       21.26      0.77 o 
  -3   4  13     1231.64     1238.19     16.19 o 
  -2   4  13       55.54       54.11      1.01 o 
  -1   4  13       12.57        9.07      0.47 o 
   0   4  13       30.85       29.06      0.76 o 
   1   4  13      134.65      140.71      2.01 o 
   2   4  13      136.47      128.01      2.02 o 
   3   4  13       49.93       46.73      1.21 o 
   4   4  13      119.87      118.73      2.45 o 
   5   4  13       59.31       65.91      1.97 o 
   6   4  13       35.29       31.24      1.53 o 
   7   4  13       45.10       43.63      1.98 o 
   8   4  13        0.98        1.31      0.86 o 
   9   4  13       30.33       27.26      1.77 o 
  10   4  13      183.52      204.53      4.77 o 
  11   4  13        3.45        0.72      1.82 o 
 -12   5  13        8.99        5.79      1.65 o 
 -11   5  13       62.33       63.09      2.61 o 
 -10   5  13       32.19       27.84      1.47 o 
  -9   5  13       90.66      100.99      2.62 o 
  -8   5  13        0.98        5.37      0.88 o 
  -7   5  13       50.40       50.48      1.43 o 
  -6   5  13        0.00       -0.62      0.62 o 
  -5   5  13       53.76       48.05      1.38 o 
  -4   5  13        5.35        4.58      0.57 o 
  -3   5  13      197.89      191.89      2.96 o 
  -2   5  13      127.74      121.20      2.06 o 
  -1   5  13        8.00       10.12      0.60 o 
   0   5  13       17.86       14.93      0.67 o 
   1   5  13       88.45       80.68      1.77 o 
   2   5  13        1.47        1.25      0.51 o 
   3   5  13       78.45       80.65      2.08 o 
   4   5  13        4.70        3.75      0.70 o 
   5   5  13       23.17       23.56      1.19 o 
   6   5  13        0.45       -0.77      0.77 o 
   7   5  13        3.73        3.84      0.94 o 
   8   5  13       13.04       15.44      1.45 o 
   9   5  13       11.56        8.04      1.67 o 
  10   5  13        6.22        2.55      1.60 o 
 -11   6  13       41.45       54.66      2.64 o 
 -10   6  13       10.80       16.11      1.88 o 
  -9   6  13       53.37       60.89      1.93 o 
  -8   6  13      220.10      222.42      4.14 o 
  -7   6  13       19.74       20.96      1.18 o 
  -6   6  13       59.48       56.82      2.08 o 
  -5   6  13       41.81       45.36      1.55 o 
  -4   6  13       64.04       67.87      1.91 o 
  -3   6  13       80.14       75.97      1.96 o 
  -2   6  13      824.40      807.33     12.35 o 
  -1   6  13      269.66      264.91      4.24 o 
   0   6  13        9.03        6.51      0.73 o 
   1   6  13       12.48       11.88      0.99 o 
   2   6  13       89.94       87.78      2.33 o 
   3   6  13       14.91       12.32      1.05 o 
   4   6  13        0.14       -0.25      0.77 o 
   5   6  13        0.00        0.84      0.88 o 
   6   6  13       80.82       88.13      2.60 o 
   7   6  13        0.53       -0.50      1.05 o 
   8   6  13        1.65       -0.08      1.32 o 
   9   6  13       60.34       52.39      3.21 o 
  -9   7  13       70.32       93.35      3.75 o 
  -8   7  13        1.31        6.14      1.52 o 
  -7   7  13        2.64        1.72      1.13 o 
  -6   7  13        0.84        0.95      1.08 o 
  -5   7  13       20.90       20.01      1.32 o 
  -4   7  13        7.10        7.48      1.05 o 
  -3   7  13       36.95       39.14      1.46 o 
  -2   7  13       14.06       15.01      1.01 o 
  -1   7  13      101.06      105.58      2.45 o 
   0   7  13       59.20       62.44      1.83 o 
   1   7  13       67.60       67.83      1.93 o 
   2   7  13       40.20       44.28      1.69 o 
   3   7  13       44.97       48.14      1.71 o 
   4   7  13       44.40       54.31      1.94 o 
   5   7  13       10.06        8.84      1.17 o 
   6   7  13       27.26       26.42      1.77 o 
   7   7  13        1.34        0.53      1.55 o 
  -6   8  13       28.25       30.46      1.87 o 
  -5   8  13        3.15        1.94      1.37 o 
  -4   8  13       27.00       26.63      1.67 o 
  -3   8  13        0.01        0.47      1.20 o 
  -2   8  13      115.18      113.91      2.66 o 
  -1   8  13        0.85        1.10      1.02 o 
   0   8  13        2.60        2.45      1.24 o 
   1   8  13       31.80       32.47      1.51 o 
   2   8  13      334.76      355.01      6.34 o 
   3   8  13        0.05        0.49      1.31 o 
   4   8  13        0.79        0.93      1.54 o 
 -14   0  14       10.96       22.56      4.71 o 
 -12   0  14        0.24        2.06      1.04 o 
 -10   0  14       10.88        7.61      0.99 o 
  -8   0  14     1543.34     1461.37     31.74 o 
  -6   0  14      622.66      601.17     10.53 o 
  -4   0  14     2144.80     2378.34     44.92 o 
  -2   0  14     5282.15     5431.25    111.74 o 
   0   0  14       43.39       56.35      1.36 o 
   2   0  14      180.77      195.01      3.96 o 
   4   0  14        2.18        5.88      0.84 o 
   6   0  14       59.89       48.24      2.04 o 
   8   0  14       84.92       81.24      3.82 o 
  10   0  14       12.10       14.20      1.61 o 
  12   0  14       23.37       23.70      2.54 o 
 -14   1  14       10.94        8.27      2.01 o 
 -13   1  14       20.94       26.05      1.58 o 
 -12   1  14      208.20      187.95      4.17 o 
 -11   1  14        7.11        3.25      0.78 o 
 -10   1  14      232.98      239.28      3.92 o 
  -9   1  14      100.90      104.70      2.43 o 
  -8   1  14     3741.31     3849.67     49.78 o 
  -7   1  14      139.88      148.90      2.20 o 
  -6   1  14      168.61      187.95      2.62 o 
  -5   1  14      222.93      213.40      2.95 o 
  -4   1  14       21.86       20.32      0.61 o 
  -3   1  14      326.93      348.88      4.32 o 
  -2   1  14       49.98       56.58      1.01 o 
  -1   1  14       53.99       58.01      1.07 o 
   0   1  14      206.13      204.16      2.83 o 
   1   1  14      264.70      290.90      4.12 o 
   2   1  14      450.16      512.26      7.20 o 
   3   1  14       11.17       13.95      0.61 o 
   4   1  14       39.14       35.16      1.09 o 
   5   1  14       11.55       11.79      0.76 o 
   6   1  14       15.35        9.24      0.80 o 
   7   1  14       96.43       95.02      2.06 o 
   8   1  14       60.52       70.24      1.77 o 
   9   1  14       27.57       29.39      1.31 o 
  10   1  14       57.17       64.57      2.01 o 
  11   1  14       31.83       36.94      1.66 o 
  12   1  14       65.13       64.74      3.09 o 
 -14   2  14       17.58       25.72      2.37 o 
 -13   2  14        1.24        0.96      1.18 o 
 -12   2  14       10.88       11.94      1.61 o 
 -11   2  14       50.58       53.94      1.78 o 
 -10   2  14       30.23       30.86      1.20 o 
  -9   2  14       44.25       50.55      1.53 o 
  -8   2  14     3615.17     3759.74     47.23 o 
  -7   2  14       56.44       52.03      1.17 o 
  -6   2  14     1692.69     1641.64     18.81 o 
  -5   2  14       54.16       48.24      1.00 o 
  -4   2  14      155.72      165.30      2.26 o 
  -3   2  14        0.86        2.71      0.41 o 
  -2   2  14     1007.46     1060.14     13.14 o 
  -1   2  14      311.17      315.36      4.50 o 
   0   2  14      861.11      828.72     10.03 o 
   1   2  14      258.49      234.72      3.15 o 
   2   2  14      499.60      523.05      7.46 o 
   3   2  14      178.68      189.90      3.52 o 
   4   2  14       85.21       74.90      1.59 o 
   5   2  14       32.80       27.86      1.04 o 
   6   2  14      186.79      174.25      3.29 o 
   7   2  14        8.67        8.54      0.89 o 
   8   2  14       18.30       20.00      1.21 o 
   9   2  14       29.92       29.85      1.45 o 
  10   2  14       35.64       36.96      1.71 o 
  11   2  14       36.43       36.37      1.93 o 
  12   2  14        6.93        4.88      1.95 o 
 -13   3  14       46.01       39.47      1.95 o 
 -12   3  14        0.15        1.31      1.15 o 
 -11   3  14       10.37        8.44      0.97 o 
 -10   3  14       86.13       86.42      2.10 o 
  -9   3  14      118.11      111.04      2.42 o 
  -8   3  14     2648.37     2824.68     41.90 o 
  -7   3  14      121.91      117.96      2.15 o 
  -6   3  14      147.12      143.23      2.22 o 
  -5   3  14      368.66      331.65      4.31 o 
  -4   3  14     1223.88     1202.95     14.91 o 
  -3   3  14      142.88      129.40      1.90 o 
  -2   3  14       17.97       26.07      0.74 o 
  -1   3  14      801.71      809.34     10.41 o 
   0   3  14       28.16       26.45      0.73 o 
   1   3  14      138.12      143.76      2.09 o 
   2   3  14       40.24       51.34      1.05 o 
   3   3  14       34.23       40.12      1.14 o 
   4   3  14       47.84       57.40      1.45 o 
   5   3  14      107.33       95.67      2.05 o 
   6   3  14        0.06       -0.38      0.63 o 
   7   3  14        1.90        1.27      0.75 o 
   8   3  14        7.72        6.97      0.99 o 
   9   3  14       13.38       14.41      1.56 o 
  10   3  14       49.58       55.04      2.45 o 
  11   3  14       25.29       19.25      3.07 o 
 -13   4  14        2.50       -0.30      1.69 o 
 -12   4  14        0.48       -0.36      1.32 o 
 -11   4  14       30.39       32.66      1.47 o 
 -10   4  14       36.41       33.54      1.49 o 
  -9   4  14      134.09      146.10      2.66 o 
  -8   4  14      320.41      324.47      4.72 o 
  -7   4  14        1.31        2.48      0.70 o 
  -6   4  14     1238.74     1269.90     17.76 o 
  -5   4  14      173.45      161.67      2.78 o 
  -4   4  14       96.66       92.71      1.84 o 
  -3   4  14     1203.92     1187.06     15.15 o 
  -2   4  14       46.03       46.87      1.01 o 
  -1   4  14      184.05      174.42      2.42 o 
   0   4  14        6.12        4.54      0.48 o 
   1   4  14        0.02        0.19      0.41 o 
   2   4  14        5.65        2.48      0.47 o 
   3   4  14        3.33        1.38      0.52 o 
   4   4  14       42.68       28.25      2.94 o 
   5   4  14        0.86        0.00      0.65 o 
   6   4  14       54.93       54.30      1.79 o 
   7   4  14        7.91       10.98      1.12 o 
   8   4  14        1.31        0.55      0.86 o 
   9   4  14        1.09        1.02      0.93 o 
  10   4  14        4.64        1.82      1.22 o 
  11   4  14        0.90       -1.24      2.48 o 
 -12   5  14        0.55       -0.38      1.60 o 
 -11   5  14       71.43       77.68      2.65 o 
 -10   5  14       62.16       65.97      2.17 o 
  -9   5  14       58.85       66.45      1.70 o 
  -8   5  14      438.67      447.39      6.31 o 
  -7   5  14      133.87      124.99      2.49 o 
  -6   5  14        4.25        1.80      0.51 o 
  -5   5  14        4.55        3.43      0.64 o 
  -4   5  14      147.92      138.75      2.60 o 
  -3   5  14       56.40       64.69      1.52 o 
  -2   5  14       94.90      103.61      1.96 o 
  -1   5  14      566.68      562.25      8.06 o 
   0   5  14      205.67      201.22      3.56 o 
   1   5  14       46.49       40.33      1.32 o 
   2   5  14        0.01       -0.29      0.52 o 
   3   5  14       17.39       21.36      1.38 o 
   4   5  14       35.06       32.65      1.42 o 
   5   5  14        2.73        2.90      0.77 o 
   6   5  14        0.39       -0.15      0.84 o 
   7   5  14        5.46        2.37      0.93 o 
   8   5  14       24.49       25.65      1.82 o 
   9   5  14        1.05       -0.92      1.32 o 
  10   5  14       19.56       13.77      2.81 o 
 -10   6  14        4.11        3.58      1.15 o 
  -9   6  14      197.73      200.19      3.75 o 
  -8   6  14       67.04       79.23      2.34 o 
  -7   6  14        2.12        2.42      1.00 o 
  -6   6  14       33.14       34.53      1.38 o 
  -5   6  14       58.46       55.40      1.69 o 
  -4   6  14       43.04       42.25      1.48 o 
  -3   6  14       46.10       47.67      1.56 o 
  -2   6  14        7.24       14.02      0.98 o 
  -1   6  14        5.58        7.45      0.78 o 
   0   6  14      123.41      116.66      2.39 o 
   1   6  14      195.37      191.88      3.74 o 
   2   6  14       10.93       14.75      1.02 o 
   3   6  14        2.24        1.81      0.82 o 
   4   6  14        7.73        4.47      0.89 o 
   5   6  14        0.22       -0.26      0.92 o 
   6   6  14        9.76        7.70      1.09 o 
   7   6  14        7.85        7.84      1.38 o 
   8   6  14        0.32       -0.99      1.39 o 
  -9   7  14       14.83       16.78      2.38 o 
  -8   7  14       65.75       63.02      2.72 o 
  -7   7  14       70.07       69.05      2.17 o 
  -6   7  14        0.08       -1.08      1.08 o 
  -5   7  14        1.92        2.38      1.01 o 
  -4   7  14        0.16        1.82      0.99 o 
  -3   7  14       63.29       70.36      1.87 o 
  -2   7  14       68.93       70.83      1.93 o 
  -1   7  14       77.20       71.62      2.16 o 
   0   7  14        0.10        1.58      0.77 o 
   1   7  14      195.66      222.51      4.02 o 
   2   7  14       33.83       41.52      1.79 o 
   3   7  14       32.05       29.20      1.46 o 
   4   7  14        7.16        6.47      1.07 o 
   5   7  14        6.80        7.07      1.17 o 
   6   7  14        4.44        3.38      1.45 o 
  -6   8  14        2.01        3.29      1.67 o 
  -5   8  14        2.98        4.61      1.50 o 
  -4   8  14        0.25       -0.90      1.36 o 
  -3   8  14       16.56       12.95      1.41 o 
  -2   8  14        1.18        1.99      1.27 o 
  -1   8  14       52.38       59.29      2.12 o 
   0   8  14       26.64       17.66      1.61 o 
   1   8  14        1.65        1.58      1.28 o 
   2   8  14        2.52        5.93      1.35 o 
   3   8  14        0.06        1.83      1.46 o 
   4   8  14       39.02       39.29      2.52 o 
 -13   0  15       21.04       22.22      2.92 o 
 -11   0  15      173.60      155.74      4.37 o 
  -9   0  15      645.19      629.53     12.61 o 
  -7   0  15     1582.72     1551.76     27.92 o 
  -5   0  15     1709.33     1828.64     34.76 o 
  -3   0  15     3101.65     3439.92     72.83 o 
  -1   0  15      324.72      337.78      5.86 o 
   1   0  15       25.51       21.21      0.81 o 
   3   0  15       50.48       50.28      1.75 o 
   5   0  15        0.15        1.01      0.81 o 
   7   0  15       31.06       21.87      1.65 o 
   9   0  15      391.77      424.65     12.14 o 
  11   0  15        1.20        5.42      1.94 o 
 -14   1  15       18.24       13.05      1.87 o 
 -13   1  15       42.42       63.37      2.29 o 
 -12   1  15       72.09       77.33      2.75 o 
 -11   1  15      172.21      179.30      3.27 o 
 -10   1  15       49.05       38.97      1.30 o 
  -9   1  15      983.70      969.43     13.72 o 
  -8   1  15        1.70        5.15      1.59 o 
  -7   1  15        2.45        4.42      0.55 o 
  -6   1  15      397.26      339.91      4.29 o 
  -5   1  15        6.66       15.61      0.65 o 
  -4   1  15      126.06      130.94      1.86 o 
  -3   1  15       87.79       95.26      1.42 o 
  -2   1  15       21.84       20.68      0.62 o 
  -1   1  15     1579.51     1613.61     21.57 o 
   0   1  15        0.21        0.24      0.35 o 
   1   1  15       92.63       88.75      1.47 o 
   2   1  15       71.63       61.05      1.14 o 
   3   1  15        5.91        3.20      0.48 o 
   4   1  15      126.87      124.71      2.21 o 
   5   1  15      150.61      165.07      2.90 o 
   6   1  15      170.74      161.87      3.14 o 
   7   1  15        0.03        0.97      0.79 o 
   8   1  15        2.23        3.28      0.85 o 
   9   1  15      168.17      189.65      3.52 o 
  10   1  15        2.68        0.80      1.01 o 
  11   1  15       72.37       76.90      2.88 o 
  12   1  15        0.10        0.92      1.68 o 
 -14   2  15       12.43       13.79      2.16 o 
 -13   2  15        0.03        2.06      1.26 o 
 -12   2  15        0.08       -0.96      0.98 o 
 -11   2  15       10.12        6.62      0.78 o 
 -10   2  15      141.97      126.58      2.46 o 
  -9   2  15      464.50      443.64      6.90 o 
  -8   2  15      280.25      300.38      4.68 o 
  -7   2  15     1461.12     1471.32     17.77 o 
  -6   2  15      151.32      140.63      2.35 o 
  -5   2  15        8.80       11.25      0.54 o 
  -4   2  15      151.46      139.50      2.02 o 
  -3   2  15      331.18      361.54      4.59 o 
  -2   2  15     1245.68     1305.76     17.03 o 
  -1   2  15      556.35      557.39      7.27 o 
   0   2  15       72.79       90.13      1.38 o 
   1   2  15       20.53       21.19      0.62 o 
   2   2  15        6.43        5.37      0.50 o 
   3   2  15      138.97      128.41      2.14 o 
   4   2  15       13.67        9.02      0.63 o 
   5   2  15        3.29        1.82      0.66 o 
   6   2  15       31.30       25.15      1.08 o 
   7   2  15      108.75      112.64      2.66 o 
   8   2  15       64.07       51.34      1.79 o 
   9   2  15       60.59       59.16      2.10 o 
  10   2  15        7.78        9.03      1.18 o 
  11   2  15       29.94       40.45      2.33 o 
 -13   3  15        2.10       -0.47      1.36 o 
 -12   3  15       63.04       61.34      2.29 o 
 -11   3  15       58.91       59.82      1.87 o 
 -10   3  15        1.55        0.83      0.62 o 
  -9   3  15      165.53      180.47      3.25 o 
  -8   3  15      321.78      322.64      5.27 o 
  -7   3  15      897.20      885.67     11.51 o 
  -6   3  15       50.07       50.52      1.23 o 
  -5   3  15        8.08        9.77      0.62 o 
  -4   3  15       40.79       37.99      1.24 o 
  -3   3  15      110.95      124.54      1.87 o 
  -2   3  15      471.87      468.58      6.02 o 
  -1   3  15      999.67      936.08     12.35 o 
   0   3  15        7.38       14.03      0.54 o 
   1   3  15       69.90       71.04      1.29 o 
   2   3  15       55.62       50.15      1.06 o 
   3   3  15      119.61      148.77      2.64 o 
   4   3  15        1.79        0.88      0.60 o 
   5   3  15       11.16        7.40      0.80 o 
   6   3  15        0.13       -0.68      0.68 o 
   7   3  15        1.42        0.31      0.74 o 
   8   3  15        7.92        4.87      0.90 o 
   9   3  15        4.45        3.62      1.01 o 
  10   3  15        5.51        3.79      1.18 o 
  11   3  15        0.30       -1.50      1.50 o 
 -13   4  15        3.69        1.12      2.14 o 
 -12   4  15       37.75       39.09      2.26 o 
 -11   4  15       82.47       83.29      2.40 o 
 -10   4  15       66.84       72.57      2.09 o 
  -9   4  15      926.04      954.95     14.14 o 
  -8   4  15       24.20       39.09      1.98 o 
  -7   4  15       79.38       78.71      1.79 o 
  -6   4  15      383.03      371.16      5.96 o 
  -5   4  15      288.33      268.50      4.16 o 
  -4   4  15      102.67       91.73      1.81 o 
  -3   4  15      524.76      530.01      7.39 o 
  -2   4  15      222.75      218.27      3.13 o 
  -1   4  15       37.43       34.82      0.85 o 
   0   4  15       21.23       28.68      0.86 o 
   1   4  15       58.88       57.00      1.25 o 
   2   4  15       18.77       21.53      0.80 o 
   3   4  15       60.08       56.80      1.41 o 
   4   4  15       19.01       11.97      1.54 o 
   5   4  15        0.05        0.16      0.61 o 
   6   4  15       17.95       17.99      1.13 o 
   7   4  15      185.08      183.06      4.58 o 
   8   4  15        1.81       -0.33      0.90 o 
   9   4  15       76.07       78.67      2.98 o 
  10   4  15        4.04       -0.05      1.35 o 
 -12   5  15        0.01       -1.82      1.82 o 
 -11   5  15       98.17      107.19      3.10 o 
 -10   5  15        4.33        3.84      1.10 o 
  -9   5  15       79.73       83.79      1.96 o 
  -8   5  15        6.91        9.33      0.79 o 
  -7   5  15       75.89       72.97      1.87 o 
  -6   5  15       10.58        6.50      0.76 o 
  -5   5  15      197.45      183.66      3.57 o 
  -4   5  15      801.07      782.63     12.63 o 
  -3   5  15      320.40      309.65      4.38 o 
  -2   5  15      350.16      333.55      4.85 o 
  -1   5  15       31.43       38.14      1.14 o 
   0   5  15      272.34      262.17      4.51 o 
   1   5  15       68.33       72.36      1.78 o 
   2   5  15       44.60       41.51      1.46 o 
   3   5  15        1.30        1.56      0.61 o 
   4   5  15       28.21       21.71      1.13 o 
   5   5  15       27.85       31.72      1.31 o 
   6   5  15       20.06       17.64      1.27 o 
   7   5  15        3.88        4.77      1.07 o 
   8   5  15       32.17       34.65      2.10 o 
   9   5  15        5.02        4.96      1.48 o 
 -10   6  15        3.19        2.96      1.33 o 
  -9   6  15      106.34      115.69      3.15 o 
  -8   6  15       75.86       92.76      2.43 o 
  -7   6  15       66.95       70.54      2.15 o 
  -6   6  15        0.11       -0.29      0.92 o 
  -5   6  15       22.93       23.91      1.21 o 
  -4   6  15       70.60       59.23      1.75 o 
  -3   6  15      193.48      195.00      3.34 o 
  -2   6  15        0.00        0.17      0.66 o 
  -1   6  15      478.88      515.14      7.11 o 
   0   6  15        9.39        8.33      0.79 o 
   1   6  15       47.44       58.12      1.76 o 
   2   6  15        2.29        0.74      0.80 o 
   3   6  15      108.30      105.50      2.59 o 
   4   6  15       21.98       22.33      1.33 o 
   5   6  15        0.86        1.03      0.99 o 
   6   6  15       14.65        7.98      1.18 o 
   7   6  15      167.13      189.87      4.03 o 
   8   6  15        0.38        0.83      1.66 o 
  -8   7  15       55.33       54.07      2.35 o 
  -7   7  15        0.06        2.28      1.28 o 
  -6   7  15        5.45        4.49      1.13 o 
  -5   7  15        0.98        0.29      1.07 o 
  -4   7  15        1.97        0.99      1.00 o 
  -3   7  15        0.86       -0.93      0.93 o 
  -2   7  15       37.49       36.40      1.49 o 
  -1   7  15       26.19       26.01      1.23 o 
   0   7  15      138.29      129.61      2.43 o 
   1   7  15      244.71      259.93      4.37 o 
   2   7  15      105.53      104.99      2.54 o 
   3   7  15       51.24       57.59      2.00 o 
   4   7  15       24.57       27.16      1.55 o 
   5   7  15       52.47       64.87      2.52 o 
   6   7  15       15.38       16.61      2.24 o 
  -5   8  15        6.81        8.06      1.55 o 
  -4   8  15        5.65        3.38      1.45 o 
  -3   8  15        0.36       -1.04      1.31 o 
  -2   8  15       97.79      111.80      3.08 o 
  -1   8  15       16.66       15.35      1.45 o 
   0   8  15        7.24        0.96      1.39 o 
   1   8  15       83.04       83.63      2.76 o 
   2   8  15       46.27       45.36      2.13 o 
   3   8  15        4.14        3.12      1.59 o 
 -14   0  16       98.35       95.32      5.30 o 
 -12   0  16        5.86        5.00      1.32 o 
 -10   0  16     1170.64     1232.27     25.46 o 
  -8   0  16     7076.35     7059.98    148.55 o 
  -6   0  16      137.48      180.18      3.83 o 
  -4   0  16      817.46      822.11     17.34 o 
  -2   0  16       20.11       13.77      0.85 o 
   0   0  16        0.68        6.76      0.56 o 
   2   0  16        2.98        5.60      0.56 o 
   4   0  16        0.18       -0.41      0.86 o 
   6   0  16       41.93       29.43      2.12 o 
   8   0  16      368.79      336.32      7.74 o 
  10   0  16       32.53       48.48      2.65 o 
  12   0  16       11.95        5.91      2.41 o 
 -14   1  16       20.42       24.29      2.58 o 
 -13   1  16       37.27       46.37      2.26 o 
 -12   1  16      356.96      379.27      6.47 o 
 -11   1  16       20.57       19.61      1.06 o 
 -10   1  16       14.36       12.09      0.83 o 
  -9   1  16      173.14      181.61      3.20 o 
  -8   1  16        0.44        4.98      0.72 o 
  -7   1  16      118.65      114.54      2.05 o 
  -6   1  16       35.47       32.31      0.95 o 
  -5   1  16       33.81       32.02      0.90 o 
  -4   1  16      477.20      512.45      6.73 o 
  -3   1  16      226.09      244.05      3.21 o 
  -2   1  16      711.29      747.13     10.11 o 
  -1   1  16        0.23        2.36      0.51 o 
   0   1  16      185.83      192.95      3.05 o 
   1   1  16      417.57      416.00      5.33 o 
   2   1  16      563.87      598.57      7.76 o 
   3   1  16      188.66      189.23      2.92 o 
   4   1  16        3.18        2.63      0.61 o 
   5   1  16        4.22        4.57      0.68 o 
   6   1  16       86.77       60.33      1.84 o 
   7   1  16        8.19        4.77      0.86 o 
   8   1  16      130.99      131.79      2.71 o 
   9   1  16       29.08       30.75      1.77 o 
  10   1  16      103.47      108.75      2.69 o 
  11   1  16       26.01       26.79      1.66 o 
 -14   2  16       87.42      103.00      4.41 o 
 -13   2  16       73.01       78.23      2.98 o 
 -12   2  16        0.40       -0.06      1.03 o 
 -11   2  16        9.16        8.77      0.99 o 
 -10   2  16      135.95      135.02      2.60 o 
  -9   2  16      189.71      173.10      3.08 o 
  -8   2  16     1483.61     1490.52     20.90 o 
  -7   2  16     1057.78     1055.16     13.95 o 
  -6   2  16      311.96      317.78      4.21 o 
  -5   2  16     1282.80     1338.87     15.78 o 
  -4   2  16       64.57       71.09      1.26 o 
  -3   2  16       25.29       12.87      0.60 o 
  -2   2  16      414.86      413.65      5.68 o 
  -1   2  16       51.34       49.72      1.11 o 
   0   2  16        1.51        0.27      0.31 o 
   1   2  16       53.50       56.76      1.07 o 
   2   2  16        7.38        6.90      0.51 o 
   3   2  16       96.71       93.59      2.26 o 
   4   2  16        1.53        0.50      0.55 o 
   5   2  16      101.52       82.15      1.86 o 
   6   2  16       30.15       25.06      1.29 o 
   7   2  16       83.32       70.54      1.90 o 
   8   2  16        0.01        0.58      0.91 o 
   9   2  16        0.00       -0.98      0.98 o 
  10   2  16       33.51       45.35      2.00 o 
  11   2  16        0.32        1.04      1.60 o 
 -13   3  16        4.32        6.82      1.52 o 
 -12   3  16        9.00       10.87      1.19 o 
 -11   3  16       21.50       21.73      1.25 o 
 -10   3  16       62.40       64.65      1.80 o 
  -9   3  16       18.03       17.55      1.03 o 
  -8   3  16      579.34      583.54      8.55 o 
  -7   3  16      468.38      439.33      6.17 o 
  -6   3  16      248.11      234.42      3.42 o 
  -5   3  16     1160.97     1168.23     14.53 o 
  -4   3  16     1712.41     1724.27     21.88 o 
  -3   3  16       80.17       80.52      1.46 o 
  -2   3  16      276.18      264.48      3.81 o 
  -1   3  16       44.43       49.13      1.13 o 
   0   3  16       65.31       65.77      1.20 o 
   1   3  16        0.10        0.23      0.43 o 
   2   3  16       37.85       33.07      0.91 o 
   3   3  16        1.98        2.15      0.60 o 
   4   3  16      113.49      103.13      2.26 o 
   5   3  16      276.36      229.91      3.98 o 
   6   3  16        0.00       -0.42      0.78 o 
   7   3  16       65.26       65.14      2.08 o 
   8   3  16       86.90       77.21      2.41 o 
   9   3  16        2.42        3.17      1.31 o 
  10   3  16        0.59        1.52      1.61 o 
  11   3  16        5.33        2.14      2.53 o 
 -12   4  16       23.27       27.22      1.69 o 
 -11   4  16        0.01        0.88      1.08 o 
 -10   4  16       47.06       45.56      1.34 o 
  -9   4  16      144.23      151.22      2.85 o 
  -8   4  16      798.26      841.32     11.70 o 
  -7   4  16      441.94      421.21      5.93 o 
  -6   4  16       30.39       26.53      1.06 o 
  -5   4  16      100.53      105.79      2.05 o 
  -4   4  16       58.63       50.60      1.37 o 
  -3   4  16      307.89      288.48      4.25 o 
  -2   4  16      991.76      995.67     13.57 o 
  -1   4  16      102.10      101.86      1.88 o 
   0   4  16       41.63       37.67      1.05 o 
   1   4  16      217.08      203.27      3.15 o 
   2   4  16      312.80      281.62      4.82 o 
   3   4  16       35.55       34.00      1.31 o 
   4   4  16        3.35        1.49      0.68 o 
   5   4  16       56.12       48.17      1.70 o 
   6   4  16        2.08        1.37      0.75 o 
   7   4  16       25.98       20.53      1.50 o 
   8   4  16        5.69        4.13      1.02 o 
   9   4  16        5.33        4.36      1.25 o 
  10   4  16        2.16        1.69      1.54 o 
 -11   5  16       15.11       11.09      1.57 o 
 -10   5  16        1.13       -0.65      1.19 o 
  -9   5  16        1.25        0.85      0.85 o 
  -8   5  16      109.68      115.91      2.44 o 
  -7   5  16        1.35        1.23      0.64 o 
  -6   5  16        1.74        0.08      0.63 o 
  -5   5  16       23.32       22.19      1.11 o 
  -4   5  16        0.41        2.38      0.64 o 
  -3   5  16        6.80        3.80      0.58 o 
  -2   5  16       36.22       47.15      1.46 o 
  -1   5  16       36.58       37.29      1.05 o 
   0   5  16      369.90      355.63      5.98 o 
   1   5  16       91.58       98.77      2.42 o 
   2   5  16        7.92        7.71      1.14 o 
   3   5  16        2.96        1.31      0.66 o 
   4   5  16        0.53        0.99      0.65 o 
   5   5  16       18.14       19.70      1.26 o 
   6   5  16        1.79        1.21      0.80 o 
   7   5  16        0.81        1.40      0.99 o 
   8   5  16       76.18       91.01      3.58 o 
   9   5  16        4.37        1.57      1.66 o 
 -10   6  16        3.42        3.66      1.50 o 
  -9   6  16       25.11       25.39      1.49 o 
  -8   6  16      265.96      283.55      4.88 o 
  -7   6  16      189.13      201.90      4.04 o 
  -6   6  16        7.35        8.18      1.07 o 
  -5   6  16        1.64        3.50      0.95 o 
  -4   6  16        2.35        2.16      0.81 o 
  -3   6  16       46.09       49.30      1.25 o 
  -2   6  16       10.92        8.77      0.75 o 
  -1   6  16       61.05       66.34      1.53 o 
   0   6  16        3.17        2.02      0.70 o 
   1   6  16      130.08      132.55      2.68 o 
   2   6  16       60.17       58.33      1.84 o 
   3   6  16        4.83        4.33      0.93 o 
   4   6  16       40.00       44.03      1.85 o 
   5   6  16       23.61       30.12      1.78 o 
   6   6  16       14.42        8.03      1.45 o 
   7   6  16       67.52       65.65      3.03 o 
   8   6  16        8.05        6.13      2.18 o 
  -8   7  16        9.72        9.48      1.67 o 
  -7   7  16       36.03       39.51      1.90 o 
  -6   7  16        3.81        2.82      1.17 o 
  -5   7  16        3.60        3.79      1.13 o 
  -4   7  16       23.33       23.68      1.31 o 
  -3   7  16        8.79        7.11      0.90 o 
  -2   7  16       40.90       35.40      1.45 o 
  -1   7  16        0.21        0.31      0.81 o 
   0   7  16       11.69       11.83      1.17 o 
   1   7  16        6.99        8.26      1.06 o 
   2   7  16       10.06        9.78      1.29 o 
   3   7  16        3.32        3.70      1.07 o 
   4   7  16        4.20        2.93      1.17 o 
   5   7  16       29.75       31.01      1.94 o 
   6   7  16        0.05        0.26      2.21 o 
  -5   8  16        3.51        2.46      1.88 o 
  -4   8  16        1.03        0.66      1.52 o 
  -3   8  16        4.02        3.45      1.53 o 
  -2   8  16       97.12      106.77      3.40 o 
  -1   8  16       22.32       22.32      1.58 o 
   0   8  16        2.22       -0.70      1.50 o 
   1   8  16       16.08       16.12      1.51 o 
   2   8  16       38.98       42.13      2.29 o 
 -13   0  17      301.51      299.41      9.05 o 
 -11   0  17      142.70      132.23      6.21 o 
  -9   0  17       94.55      101.04      4.06 o 
  -7   0  17        9.30        2.50      0.89 o 
  -5   0  17      103.06       84.03      2.04 o 
  -3   0  17      709.45      667.74     22.32 o 
  -1   0  17      137.27      124.32      2.58 o 
   1   0  17      669.43      670.70     12.23 o 
   3   0  17      302.16      277.09      5.78 o 
   5   0  17        1.15        1.71      1.01 o 
   7   0  17      448.08      404.63      9.73 o 
   9   0  17        0.61        3.27      1.47 o 
  11   0  17      184.45      225.61      6.76 o 
 -14   1  17        0.01       -1.77      1.77 o 
 -13   1  17      352.79      399.85      7.97 o 
 -12   1  17       41.74       46.46      1.76 o 
 -11   1  17       15.33       16.07      1.03 o 
 -10   1  17       17.94       13.99      0.91 o 
  -9   1  17        7.19        5.70      0.74 o 
  -8   1  17       61.30       64.92      2.15 o 
  -7   1  17       21.49       19.61      0.84 o 
  -6   1  17      952.32      981.77     12.29 o 
  -5   1  17      350.01      332.58      4.33 o 
  -4   1  17       20.36       19.32      0.59 o 
  -3   1  17        5.01       10.67      0.52 o 
  -2   1  17      143.67      129.14      1.94 o 
  -1   1  17     1858.90     1903.19     23.99 o 
   0   1  17      161.81      153.29      2.14 o 
   1   1  17      312.99      296.83      3.89 o 
   2   1  17        4.54        6.04      0.45 o 
   3   1  17       97.01       94.82      1.76 o 
   4   1  17       85.89       89.34      1.84 o 
   5   1  17      124.30       87.21      1.91 o 
   6   1  17       65.75       63.45      2.05 o 
   7   1  17        0.02        1.82      0.84 o 
   8   1  17       22.27       21.82      1.19 o 
   9   1  17        5.44        2.85      0.99 o 
  10   1  17       19.67       15.81      1.35 o 
  11   1  17        0.53        3.16      1.54 o 
 -13   2  17       14.19       18.64      1.87 o 
 -12   2  17        0.76        1.03      1.07 o 
 -11   2  17      126.81      141.43      2.79 o 
 -10   2  17      537.95      557.31      7.57 o 
  -9   2  17       16.26       10.85      0.90 o 
  -8   2  17      408.65      406.14      6.62 o 
  -7   2  17      213.57      214.04      3.24 o 
  -6   2  17      299.47      284.36      3.82 o 
  -5   2  17      327.03      336.76      4.30 o 
  -4   2  17        1.16        2.44      0.42 o 
  -3   2  17       94.23       87.79      1.53 o 
  -2   2  17       68.50       66.79      1.38 o 
  -1   2  17       43.85       36.27      1.00 o 
   0   2  17       20.35       22.11      0.65 o 
   1   2  17      117.56      101.59      1.62 o 
   2   2  17      158.21      162.47      2.43 o 
   3   2  17      200.40      189.45      3.30 o 
   4   2  17       15.64       11.92      0.79 o 
   5   2  17      392.13      373.76      6.04 o 
   6   2  17       61.56       65.88      1.80 o 
   7   2  17      494.75      440.06      6.96 o 
   8   2  17        3.28        1.86      1.00 o 
   9   2  17        3.80        5.49      1.47 o 
  10   2  17        0.13        2.62      1.28 o 
  11   2  17       38.76       45.01      2.39 o 
 -13   3  17      397.40      457.62      8.33 o 
 -12   3  17       19.46       17.23      1.33 o 
 -11   3  17      198.45      211.42      3.46 o 
 -10   3  17       70.74       70.32      1.94 o 
  -9   3  17        1.52        1.66      0.74 o 
  -8   3  17       50.31       64.52      1.95 o 
  -7   3  17      405.33      404.25      5.92 o 
  -6   3  17        3.13        1.99      0.60 o 
  -5   3  17       22.63       20.02      0.79 o 
  -4   3  17      115.68      113.99      1.93 o 
  -3   3  17      266.72      282.56      4.19 o 
  -2   3  17      207.13      189.11      3.00 o 
  -1   3  17      362.07      326.74      4.48 o 
   0   3  17      359.25      339.22      4.59 o 
   1   3  17      194.65      194.56      2.94 o 
   2   3  17      874.15      836.67     11.81 o 
   3   3  17       27.72       26.32      1.22 o 
   4   3  17      127.07      126.26      2.62 o 
   5   3  17      176.10      147.72      3.31 o 
   6   3  17        0.18        2.26      0.85 o 
   7   3  17      134.70      124.15      2.91 o 
   8   3  17       59.71       65.16      2.48 o 
   9   3  17       14.79       18.18      1.79 o 
  10   3  17        8.60        6.32      2.24 o 
 -12   4  17        3.24        3.32      1.43 o 
 -11   4  17       86.03       95.93      2.59 o 
 -10   4  17        2.66        2.90      0.85 o 
  -9   4  17       10.30       10.94      1.03 o 
  -8   4  17        1.49        7.65      1.04 o 
  -7   4  17       67.09       72.14      1.70 o 
  -6   4  17       13.14       11.26      0.83 o 
  -5   4  17      834.21      811.59     11.19 o 
  -4   4  17       29.90       29.16      1.12 o 
  -3   4  17      263.83      245.88      3.83 o 
  -2   4  17      989.42     1036.92     15.12 o 
  -1   4  17        0.03       -0.11      0.54 o 
   0   4  17      107.42      103.33      1.90 o 
   1   4  17       43.01       40.90      1.29 o 
   2   4  17       22.95       23.66      1.08 o 
   3   4  17      120.89      112.77      2.82 o 
   4   4  17       90.68       81.30      2.45 o 
   5   4  17       35.72       30.34      1.51 o 
   6   4  17       89.68       72.39      2.39 o 
   7   4  17      148.26      151.94      3.77 o 
   8   4  17       99.63      109.85      3.22 o 
   9   4  17        3.46        0.83      1.36 o 
  10   4  17       19.54       10.82      4.82 o 
 -11   5  17        5.14        4.91      1.43 o 
 -10   5  17        6.41        6.61      0.95 o 
  -9   5  17       11.61       14.66      1.08 o 
  -8   5  17      467.58      492.06      7.21 o 
  -7   5  17       20.31       21.54      1.15 o 
  -6   5  17       66.80       66.36      1.90 o 
  -5   5  17       13.47       12.05      0.87 o 
  -4   5  17       51.82       55.59      1.60 o 
  -3   5  17      505.50      497.41      8.14 o 
  -2   5  17       87.81       99.52      2.33 o 
  -1   5  17      131.82      112.83      2.27 o 
   0   5  17        0.52        1.28      0.58 o 
   1   5  17       17.49       15.45      0.93 o 
   2   5  17      400.09      405.39      7.15 o 
   3   5  17       15.35        8.69      0.91 o 
   4   5  17       40.18       35.21      1.60 o 
   5   5  17       91.06       97.89      2.65 o 
   6   5  17       29.41       26.09      1.54 o 
   7   5  17        0.43        2.04      1.01 o 
   8   5  17       17.13       22.62      2.02 o 
   9   5  17        9.85        3.87      2.17 o 
 -10   6  17        0.85       -0.52      1.61 o 
  -9   6  17        0.27        0.01      1.44 o 
  -8   6  17       94.72      105.14      2.82 o 
  -7   6  17       18.18       17.15      1.43 o 
  -6   6  17      102.73      109.12      3.24 o 
  -5   6  17       10.18        7.73      1.20 o 
  -4   6  17        0.02       -0.63      0.69 o 
  -3   6  17        1.95        1.34      0.76 o 
  -2   6  17      202.10      203.80      3.49 o 
  -1   6  17        7.87       10.04      0.70 o 
   0   6  17       23.60       20.00      0.98 o 
   1   6  17       41.52       45.57      1.57 o 
   2   6  17       43.80       39.13      1.48 o 
   3   6  17        0.31        0.53      0.91 o 
   4   6  17       17.15       18.57      1.32 o 
   5   6  17       10.47       13.32      1.68 o 
   6   6  17       20.73       11.04      1.90 o 
   7   6  17       80.02       77.81      3.53 o 
  -8   7  17       70.07       70.58      3.37 o 
  -7   7  17       42.08       50.19      2.09 o 
  -6   7  17       89.34      102.48      2.81 o 
  -5   7  17       30.98       32.23      1.50 o 
  -4   7  17       15.81       16.22      1.07 o 
  -3   7  17        9.55        8.80      0.98 o 
  -2   7  17       18.54       23.27      1.22 o 
  -1   7  17       88.26       89.77      2.02 o 
   0   7  17       61.90       72.14      2.15 o 
   1   7  17        5.46        3.86      1.11 o 
   2   7  17       35.74       33.94      1.60 o 
   3   7  17        9.52        8.02      1.39 o 
   4   7  17        0.76        0.01      1.25 o 
   5   7  17       24.89       18.40      1.88 o 
  -4   8  17       25.63       28.31      2.19 o 
  -3   8  17       50.13       52.40      2.49 o 
  -2   8  17       13.63       12.36      1.59 o 
  -1   8  17       31.93       26.77      1.72 o 
   0   8  17       17.32       19.52      1.80 o 
   1   8  17       10.06        8.98      1.70 o 
 -14   0  18        0.22       -2.41      2.84 o 
 -12   0  18       31.06       33.70      2.19 o 
 -10   0  18     1206.92     1301.43     26.88 o 
  -8   0  18     1525.12     1471.14     28.28 o 
  -6   0  18        1.36        2.15      0.72 o 
  -4   0  18      119.21      110.13      2.45 o 
  -2   0  18      696.61      741.52     12.87 o 
   0   0  18      100.18       80.28      1.87 o 
   2   0  18      143.14      153.10      3.15 o 
   4   0  18      157.02      162.44      3.89 o 
   6   0  18      284.40      243.69      6.94 o 
   8   0  18        0.24        0.56      1.44 o 
  10   0  18      174.17      193.13      6.40 o 
 -14   1  18      125.18      165.60      6.21 o 
 -13   1  18       39.03       48.53      2.70 o 
 -12   1  18       70.50       69.38      2.15 o 
 -11   1  18      130.45      130.75      2.73 o 
 -10   1  18        9.67        8.14      0.77 o 
  -9   1  18        3.27        1.44      0.70 o 
  -8   1  18      949.58      982.61     13.13 o 
  -7   1  18       15.61       11.23      0.79 o 
  -6   1  18      216.43      218.70      3.25 o 
  -5   1  18        3.30        1.16      0.43 o 
  -4   1  18      335.77      318.31      4.75 o 
  -3   1  18       73.85       79.92      1.49 o 
  -2   1  18      622.12      658.12      8.32 o 
  -1   1  18        9.65       14.75      0.70 o 
   0   1  18       51.78       58.59      1.11 o 
   1   1  18        6.13        4.56      0.45 o 
   2   1  18      259.60      238.05      3.35 o 
   3   1  18       48.01       49.88      1.25 o 
   4   1  18       34.65       19.90      0.97 o 
   5   1  18      178.77      166.25      3.07 o 
   6   1  18      149.01      150.21      3.84 o 
   7   1  18       62.09       60.75      1.83 o 
   8   1  18        9.20        9.55      1.08 o 
   9   1  18        3.71        5.29      1.19 o 
  10   1  18       10.90       12.51      1.45 o 
  11   1  18       19.08       18.19      2.22 o 
 -13   2  18       32.03       28.95      1.89 o 
 -12   2  18      137.11      150.39      3.09 o 
 -11   2  18       26.20       31.10      1.29 o 
 -10   2  18      120.35      121.36      2.37 o 
  -9   2  18      104.87      103.85      2.13 o 
  -8   2  18     1813.48     1823.00     27.24 o 
  -7   2  18      151.70      132.61      2.55 o 
  -6   2  18       20.49       15.87      0.80 o 
  -5   2  18       81.25       72.80      1.41 o 
  -4   2  18     1510.93     1520.44     18.34 o 
  -3   2  18       75.63       71.33      1.39 o 
  -2   2  18        0.21        1.20      0.51 o 
  -1   2  18       60.10       46.14      1.15 o 
   0   2  18        4.89        3.68      0.47 o 
   1   2  18        2.55        0.44      0.36 o 
   2   2  18        0.20       -0.41      0.41 o 
   3   2  18       69.19       63.05      1.62 o 
   4   2  18      179.23      140.59      2.68 o 
   5   2  18        9.78       12.80      0.98 o 
   6   2  18      694.63      609.12      9.55 o 
   7   2  18       28.03       33.72      1.65 o 
   8   2  18      249.73      256.37      4.67 o 
   9   2  18        5.95        5.84      1.20 o 
  10   2  18      104.73      116.63      3.43 o 
  11   2  18        2.38        0.02      4.27 o 
 -13   3  18        0.20        3.21      1.92 o 
 -12   3  18       13.25       11.56      1.32 o 
 -11   3  18        0.39        0.78      0.87 o 
 -10   3  18        9.79        7.19      0.87 o 
  -9   3  18      138.38      137.96      2.58 o 
  -8   3  18       31.55       42.58      1.51 o 
  -7   3  18       49.05       48.15      1.57 o 
  -6   3  18        9.26        9.58      0.70 o 
  -5   3  18      165.68      146.98      2.31 o 
  -4   3  18      387.44      396.63      5.42 o 
  -3   3  18      175.86      165.54      2.74 o 
  -2   3  18      494.77      509.26      7.68 o 
  -1   3  18       20.41       12.43      0.71 o 
   0   3  18       43.70       55.36      1.35 o 
   1   3  18       32.11       32.48      1.03 o 
   2   3  18       31.57       40.90      1.32 o 
   3   3  18       95.46      105.54      2.37 o 
   4   3  18      604.20      566.52      9.63 o 
   5   3  18       25.58       32.84      1.50 o 
   6   3  18       37.52       40.56      1.79 o 
   7   3  18       38.08       42.42      1.80 o 
   8   3  18      101.65       86.73      2.71 o 
   9   3  18        5.87        8.98      1.47 o 
  10   3  18        9.31        5.52      1.95 o 
 -12   4  18       49.49       54.72      2.24 o 
 -11   4  18        9.57        8.63      1.21 o 
 -10   4  18        9.57       11.33      1.03 o 
  -9   4  18      132.60      138.52      2.70 o 
  -8   4  18      569.45      558.99      7.81 o 
  -7   4  18      188.88      193.86      3.08 o 
  -6   4  18      293.89      294.66      4.36 o 
  -5   4  18      137.34      145.83      2.62 o 
  -4   4  18        0.87        0.38      0.63 o 
  -3   4  18       70.02       69.69      1.61 o 
  -2   4  18       23.72       30.53      1.30 o 
  -1   4  18        0.19       -0.25      0.58 o 
   0   4  18        0.05        1.03      0.46 o 
   1   4  18      155.63      147.10      2.72 o 
   2   4  18       52.47       41.48      1.40 o 
   3   4  18       35.30       28.24      1.41 o 
   4   4  18       23.66       22.94      1.19 o 
   5   4  18      120.31      123.29      3.22 o 
   6   4  18      568.19      332.79     20.23 o 
   7   4  18       47.07       62.36      2.53 o 
   8   4  18        6.70        5.22      1.22 o 
   9   4  18       44.99       46.25      2.77 o 
 -11   5  18       37.36       39.79      2.12 o 
 -10   5  18        0.00       -0.58      0.95 o 
  -9   5  18        1.13        1.26      1.06 o 
  -8   5  18       27.75       36.22      1.43 o 
  -7   5  18       16.72       17.69      1.05 o 
  -6   5  18      119.32      120.81      2.48 o 
  -5   5  18       37.11       30.75      1.49 o 
  -4   5  18      253.75      259.02      4.78 o 
  -3   5  18       20.34       18.02      1.18 o 
  -2   5  18      335.08      326.51      5.43 o 
  -1   5  18      118.12      120.57      2.66 o 
   0   5  18        8.77       10.72      0.79 o 
   1   5  18      141.24      133.94      2.96 o 
   2   5  18       43.32       40.11      1.62 o 
   3   5  18        5.25        3.98      0.78 o 
   4   5  18      121.83      108.76      2.78 o 
   5   5  18       14.75       19.74      1.41 o 
   6   5  18        0.21        0.83      0.98 o 
   7   5  18      121.74      125.25      3.36 o 
   8   5  18       14.48       13.23      2.27 o 
  -9   6  18        7.21        8.02      1.19 o 
  -8   6  18       35.93       34.44      1.65 o 
  -7   6  18       58.09       69.59      2.51 o 
  -6   6  18       83.61       85.12      2.84 o 
  -5   6  18        0.77        1.09      0.77 o 
  -4   6  18       15.82       15.81      0.93 o 
  -3   6  18       14.00       13.91      1.05 o 
  -2   6  18       26.10       26.72      1.18 o 
  -1   6  18      345.47      349.91      5.48 o 
   0   6  18       14.89       16.32      0.86 o 
   1   6  18      226.34      218.93      3.78 o 
   2   6  18       19.13       21.76      1.19 o 
   3   6  18        4.82        2.44      0.98 o 
   4   6  18       11.43       10.08      1.31 o 
   5   6  18       52.96       53.59      2.26 o 
   6   6  18        8.06        6.64      1.46 o 
   7   6  18        0.68        1.95      1.92 o 
  -7   7  18       10.06       17.60      2.11 o 
  -6   7  18        8.57       10.34      1.59 o 
  -5   7  18       35.95       39.65      1.71 o 
  -4   7  18       43.60       47.57      2.20 o 
  -3   7  18        0.02       -1.31      1.31 o 
  -2   7  18      135.56      135.00      2.96 o 
  -1   7  18        8.42        7.06      1.00 o 
   0   7  18       69.92       73.07      2.31 o 
   1   7  18      293.78      283.33      4.95 o 
   2   7  18        0.00        0.37      1.17 o 
   3   7  18       23.00       24.86      1.67 o 
   4   7  18        9.34        5.21      1.72 o 
   5   7  18       19.83       10.45      6.29 o 
  -3   8  18       25.06       29.00      3.21 o 
  -2   8  18        2.54        4.59      2.12 o 
  -1   8  18        9.47        9.88      2.27 o 
   0   8  18       12.71       11.43      2.11 o 
 -13   0  19        0.02       -1.73      1.73 o 
 -11   0  19       48.85       52.47      3.80 o 
  -9   0  19      174.24      179.51      4.42 o 
  -7   0  19       15.99        6.03      1.07 o 
  -5   0  19        0.11       -0.61      0.61 o 
  -3   0  19        5.26        4.22      0.76 o 
  -1   0  19        0.13        1.62      0.69 o 
   1   0  19      295.50      262.49      5.42 o 
   3   0  19       63.71       44.51      1.98 o 
   5   0  19      539.59      503.32     10.96 o 
   7   0  19      242.84      213.36      6.94 o 
   9   0  19        0.21        0.98      1.71 o 
  11   0  19        2.52        2.99      2.76 o 
 -13   1  19       34.65       42.49      2.14 o 
 -12   1  19       30.70       31.08      1.75 o 
 -11   1  19      276.13      282.15      4.90 o 
 -10   1  19        4.10        4.87      0.78 o 
  -9   1  19       16.17       11.55      0.89 o 
  -8   1  19      214.61      222.75      3.58 o 
  -7   1  19       85.03       75.69      1.83 o 
  -6   1  19      136.85      130.95      2.32 o 
  -5   1  19      240.36      233.56      3.13 o 
  -4   1  19       54.27       55.68      1.29 o 
  -3   1  19       40.28       32.08      1.14 o 
  -2   1  19        6.62        5.11      0.50 o 
  -1   1  19      644.54      577.35      7.35 o 
   0   1  19     1107.17     1121.39     13.57 o 
   1   1  19      458.36      418.41      5.43 o 
   2   1  19      187.41      164.58      2.55 o 
   3   1  19     1212.89     1225.74     16.63 o 
   4   1  19      140.09      137.93      2.56 o 
   5   1  19      652.73      582.90     11.25 o 
   6   1  19      107.70       95.73      2.23 o 
   7   1  19      242.91      239.54      4.22 o 
   8   1  19       19.85       21.36      1.31 o 
   9   1  19       70.69       82.93      2.67 o 
  10   1  19        9.02       10.00      1.51 o 
 -13   2  19       27.35       23.26      1.99 o 
 -12   2  19        6.04        6.66      1.21 o 
 -11   2  19       41.21       45.28      1.61 o 
 -10   2  19        8.30        7.76      0.82 o 
  -9   2  19       19.94       20.10      1.01 o 
  -8   2  19       24.57       26.07      1.20 o 
  -7   2  19       33.66       35.23      1.39 o 
  -6   2  19      371.52      380.94      5.76 o 
  -5   2  19      278.72      255.88      3.49 o 
  -4   2  19        4.18        3.43      0.60 o 
  -3   2  19     1360.38     1332.20     18.64 o 
  -2   2  19      345.27      355.05      5.01 o 
  -1   2  19       32.08       28.46      0.99 o 
   0   2  19       72.33       69.46      1.54 o 
   1   2  19      126.44      119.82      2.01 o 
   2   2  19       85.37       76.87      1.71 o 
   3   2  19      359.88      336.25      5.72 o 
   4   2  19      101.69      101.60      2.24 o 
   5   2  19      585.66      572.03     10.09 o 
   6   2  19      263.18      262.58      5.07 o 
   7   2  19        6.18        6.15      1.02 o 
   8   2  19        4.37        7.57      1.11 o 
   9   2  19       40.12       33.06      1.76 o 
  10   2  19        2.44        3.53      1.65 o 
 -13   3  19        8.13        8.21      2.23 o 
 -12   3  19        7.72        4.83      1.29 o 
 -11   3  19        7.88        4.69      0.98 o 
 -10   3  19        0.77        1.24      0.82 o 
  -9   3  19       88.60       86.82      2.03 o 
  -8   3  19      213.41      220.99      3.46 o 
  -7   3  19       10.73        8.56      0.80 o 
  -6   3  19        3.69        3.78      0.65 o 
  -5   3  19       46.00       45.59      1.25 o 
  -4   3  19      454.76      462.11      7.07 o 
  -3   3  19        0.80       -0.67      0.67 o 
  -2   3  19      157.00      157.71      2.74 o 
  -1   3  19       27.93       22.55      0.92 o 
   0   3  19      530.42      530.01      8.33 o 
   1   3  19      441.33      405.77      6.25 o 
   2   3  19       40.23       36.10      1.47 o 
   3   3  19       17.32       17.47      1.00 o 
   4   3  19       38.55       34.73      1.38 o 
   5   3  19        6.77        5.41      0.89 o 
   6   3  19      115.61      115.75      3.42 o 
   7   3  19      306.62      285.22      6.68 o 
   8   3  19        4.04        4.57      1.13 o 
   9   3  19        9.83       10.39      1.65 o 
  10   3  19       80.97       76.36      3.81 o 
 -12   4  19       73.11       78.62      3.02 o 
 -11   4  19       68.74       73.23      2.17 o 
 -10   4  19       73.23       76.95      2.29 o 
  -9   4  19       63.91       67.16      1.89 o 
  -8   4  19       78.25       80.18      1.94 o 
  -7   4  19      516.75      529.10      7.22 o 
  -6   4  19        4.32        3.50      0.73 o 
  -5   4  19        2.88        1.54      0.67 o 
  -4   4  19        0.92       -0.19      0.64 o 
  -3   4  19      147.14      146.38      3.10 o 
  -2   4  19      122.02      124.87      2.39 o 
  -1   4  19      248.18      232.50      3.89 o 
   0   4  19      402.85      392.65      6.35 o 
   1   4  19      225.90      218.27      3.84 o 
   2   4  19       16.17       21.89      1.14 o 
   3   4  19      347.96      319.75      6.11 o 
   4   4  19      144.78      131.92      3.15 o 
   5   4  19       12.81        6.41      1.15 o 
   6   4  19       15.84       20.11      1.39 o 
   7   4  19        4.83        1.89      1.09 o 
   8   4  19       46.62       42.61      2.34 o 
   9   4  19       33.70       27.91      3.39 o 
 -11   5  19        3.35        4.16      1.67 o 
 -10   5  19        8.14        8.93      1.17 o 
  -9   5  19      125.94      133.44      3.03 o 
  -8   5  19       23.97       27.08      1.38 o 
  -7   5  19        7.15        6.74      0.97 o 
  -6   5  19        0.31        0.78      0.77 o 
  -5   5  19       46.39       45.89      1.52 o 
  -4   5  19       16.64       12.92      0.91 o 
  -3   5  19        7.08        3.68      0.81 o 
  -2   5  19        0.77        2.26      0.74 o 
  -1   5  19        5.27        3.30      0.70 o 
   0   5  19      640.14      673.29     10.12 o 
   1   5  19      749.33      737.57     11.44 o 
   2   5  19        0.48        1.18      0.75 o 
   3   5  19        0.82        1.23      0.80 o 
   4   5  19       20.54       22.66      1.36 o 
   5   5  19       41.82       38.99      1.73 o 
   6   5  19       18.22       13.95      1.53 o 
   7   5  19        0.39        2.83      1.23 o 
   8   5  19       14.03        9.91      2.04 o 
  -9   6  19        0.39       -0.92      1.31 o 
  -8   6  19        8.44       11.58      1.20 o 
  -7   6  19      278.75      284.39      4.88 o 
  -6   6  19        3.59        4.74      1.00 o 
  -5   6  19       60.62       60.37      1.74 o 
  -4   6  19        0.02       -0.23      0.66 o 
  -3   6  19      135.33      139.78      2.89 o 
  -2   6  19        4.34        2.75      0.85 o 
  -1   6  19      201.19      210.60      3.66 o 
   0   6  19       93.82       96.97      2.11 o 
   1   6  19        0.22        2.78      0.82 o 
   2   6  19      115.02      104.50      2.51 o 
   3   6  19      106.05      111.05      2.74 o 
   4   6  19       21.49       22.68      1.66 o 
   5   6  19        1.09        2.39      1.36 o 
   6   6  19        7.60        4.64      1.67 o 
  -7   7  19        1.70        4.80      1.81 o 
  -6   7  19       21.39       22.22      1.92 o 
  -5   7  19       76.38       76.34      2.88 o 
  -4   7  19        6.21        5.15      1.54 o 
  -3   7  19        0.38        2.35      1.40 o 
  -2   7  19        6.31        5.29      1.11 o 
  -1   7  19        2.38        0.58      0.81 o 
   0   7  19      192.79      202.35      3.70 o 
   1   7  19       49.01       56.90      2.15 o 
   2   7  19       18.75       16.03      1.51 o 
   3   7  19        0.04        0.18      1.48 o 
   4   7  19       15.99       16.76      2.36 o 
 -12   0  20       73.72       82.38      3.47 o 
 -10   0  20       59.74       61.37      2.87 o 
  -8   0  20      182.46      146.61      4.11 o 
  -6   0  20       20.61       20.93      1.25 o 
  -4   0  20      743.50      714.43     20.99 o 
  -2   0  20        0.07       -0.68      0.68 o 
   0   0  20     1233.98     1248.71     24.65 o 
   2   0  20     2453.17     2450.14     43.64 o 
   4   0  20     2321.06     2248.87     53.17 o 
   6   0  20      151.78      124.38      4.12 o 
   8   0  20       18.52       26.19      1.96 o 
  10   0  20       14.56       22.54      2.51 o 
 -13   1  20       21.48       18.15      2.12 o 
 -12   1  20        0.08       -0.46      1.01 o 
 -11   1  20       49.79       50.43      1.77 o 
 -10   1  20        1.01       -0.35      0.76 o 
  -9   1  20       24.64       25.13      1.11 o 
  -8   1  20       84.88       71.15      1.75 o 
  -7   1  20       38.26       28.65      1.26 o 
  -6   1  20      135.53      118.82      2.04 o 
  -5   1  20      162.01      152.03      2.82 o 
  -4   1  20      348.71      338.48      5.13 o 
  -3   1  20      447.76      435.88      6.07 o 
  -2   1  20      396.49      403.38      5.80 o 
  -1   1  20       41.12       39.62      1.18 o 
   0   1  20     3506.54     3622.28     44.31 o 
   1   1  20        1.31        8.10      0.66 o 
   2   1  20     1492.97     1555.70     21.62 o 
   3   1  20      398.93      377.60      5.88 o 
   4   1  20      181.59      188.91      3.60 o 
   5   1  20      123.57      123.52      2.69 o 
   6   1  20       14.39       14.70      1.10 o 
   7   1  20       18.10       19.63      1.26 o 
   8   1  20       21.68       23.47      1.37 o 
   9   1  20        8.54        8.84      1.34 o 
  10   1  20        1.72        2.88      1.59 o 
 -13   2  20        7.31        3.87      1.65 o 
 -12   2  20        0.70       -1.06      1.06 o 
 -11   2  20       72.58       81.75      2.09 o 
 -10   2  20       51.53       50.81      1.59 o 
  -9   2  20      109.83      104.48      2.15 o 
  -8   2  20       80.67       67.53      1.74 o 
  -7   2  20      103.00      108.77      2.15 o 
  -6   2  20       72.07       75.75      1.85 o 
  -5   2  20       12.37       12.99      0.85 o 
  -4   2  20       21.29       23.84      0.89 o 
  -3   2  20       95.41      101.53      2.04 o 
  -2   2  20      485.48      490.46      7.20 o 
  -1   2  20        3.61        3.58      0.64 o 
   0   2  20      818.12      789.00     11.40 o 
   1   2  20      644.11      633.91      9.11 o 
   2   2  20      196.87      206.32      3.51 o 
   3   2  20       66.52       61.46      1.78 o 
   4   2  20      267.13      245.82      4.44 o 
   5   2  20      108.79       99.88      2.48 o 
   6   2  20        7.04       13.31      1.20 o 
   7   2  20      179.76      173.62      3.56 o 
   8   2  20        0.04        2.30      1.24 o 
   9   2  20        0.63        1.45      1.35 o 
  10   2  20       10.52       11.73      1.91 o 
 -12   3  20       44.27       49.02      1.78 o 
 -11   3  20        4.81        5.87      1.06 o 
 -10   3  20       62.86       61.07      1.79 o 
  -9   3  20        2.86        2.67      0.76 o 
  -8   3  20       15.96       14.65      0.97 o 
  -7   3  20       58.56       50.07      1.46 o 
  -6   3  20      384.15      376.36      5.94 o 
  -5   3  20      279.39      275.12      4.09 o 
  -4   3  20        5.48        4.19      0.72 o 
  -3   3  20       41.43       38.95      1.51 o 
  -2   3  20       11.06        7.03      0.83 o 
  -1   3  20      729.38      723.90     10.40 o 
   0   3  20      263.53      295.87      5.25 o 
   1   3  20        2.71        5.65      0.68 o 
   2   3  20       87.51       83.47      2.03 o 
   3   3  20       10.69        8.03      0.89 o 
   4   3  20       37.64       41.28      1.71 o 
   5   3  20       33.34       39.37      1.76 o 
   6   3  20       32.63       30.52      1.88 o 
   7   3  20       65.71       71.65      3.15 o 
   8   3  20      170.39      175.98      4.29 o 
   9   3  20       42.54       39.38      2.58 o 
 -12   4  20        7.58        9.64      3.28 o 
 -11   4  20        3.23        1.63      1.08 o 
 -10   4  20        0.03        0.00      1.08 o 
  -9   4  20       18.99       20.68      1.14 o 
  -8   4  20       87.64       79.63      2.05 o 
  -7   4  20       33.15       27.37      1.13 o 
  -6   4  20       66.12       62.97      1.81 o 
  -5   4  20       69.06       69.03      1.68 o 
  -4   4  20       92.12       91.01      2.16 o 
  -3   4  20      124.89      113.79      2.46 o 
  -2   4  20      498.66      484.17      7.70 o 
  -1   4  20      159.88      145.66      2.82 o 
   0   4  20      245.53      250.20      4.17 o 
   1   4  20       68.92       62.26      1.74 o 
   2   4  20       49.09       51.54      1.87 o 
   3   4  20        1.46        3.69      0.76 o 
   4   4  20       96.36       89.47      2.58 o 
   5   4  20       10.59       11.23      1.11 o 
   6   4  20       16.14       17.72      1.42 o 
   7   4  20      112.45      120.39      5.33 o 
   8   4  20       18.50       21.10      2.69 o 
 -10   5  20        8.22        6.04      1.34 o 
  -9   5  20       78.39       80.74      2.50 o 
  -8   5  20       20.05       25.14      1.46 o 
  -7   5  20        0.69        0.52      0.88 o 
  -6   5  20       34.09       31.21      1.22 o 
  -5   5  20        4.36        4.39      0.85 o 
  -4   5  20        5.18        3.50      0.81 o 
  -3   5  20      221.82      220.96      3.77 o 
  -2   5  20      162.00      163.00      3.13 o 
  -1   5  20       72.62       69.74      1.95 o 
   0   5  20       75.39       89.14      2.18 o 
   1   5  20        1.58        5.70      0.80 o 
   2   5  20      194.76      194.55      3.54 o 
   3   5  20      109.87      104.96      2.52 o 
   4   5  20        0.03        1.04      0.93 o 
   5   5  20       29.36       44.84      2.15 o 
   6   5  20        0.19        1.09      1.15 o 
   7   5  20       13.88       13.77      2.66 o 
  -9   6  20       12.56       12.34      1.47 o 
  -8   6  20       86.16       77.63      2.81 o 
  -7   6  20      104.71      121.35      2.83 o 
  -6   6  20        1.31        2.62      0.99 o 
  -5   6  20        0.37        0.27      0.91 o 
  -4   6  20        0.25       -0.79      0.79 o 
  -3   6  20       11.46       11.07      1.15 o 
  -2   6  20       18.15       19.00      1.54 o 
  -1   6  20       29.10       31.64      1.38 o 
   0   6  20        1.75        3.76      0.91 o 
   1   6  20       32.17       30.74      1.35 o 
   2   6  20        1.49        0.07      0.91 o 
   3   6  20        4.98        2.36      1.00 o 
   4   6  20       77.18       75.43      2.47 o 
   5   6  20        1.27        0.95      1.45 o 
   6   6  20       32.59       32.57      3.86 o 
  -6   7  20        3.12        0.31      1.74 o 
  -5   7  20        3.93        4.31      1.75 o 
  -4   7  20        8.39       10.86      1.99 o 
  -3   7  20       47.07       55.88      2.62 o 
  -2   7  20       12.02        9.66      1.38 o 
  -1   7  20       50.43       47.44      1.93 o 
   0   7  20       56.72       53.36      2.72 o 
   1   7  20       46.45       40.65      1.83 o 
   2   7  20        0.19        0.56      1.37 o 
   3   7  20        2.29        2.58      1.66 o 
 -13   0  21        3.46        6.01      2.25 o 
 -11   0  21       43.19       35.97      2.12 o 
  -9   0  21      338.85      314.69      8.45 o 
  -7   0  21      142.48      142.44      5.09 o 
  -5   0  21       52.16       41.77      1.70 o 
  -3   0  21      758.92      771.88     18.92 o 
  -1   0  21       67.21       67.47      2.16 o 
   1   0  21     3704.60     3763.24     66.74 o 
   3   0  21      175.15      177.71      4.90 o 
   5   0  21      265.68      274.00      7.05 o 
   7   0  21        5.24        6.26      1.41 o 
   9   0  21        8.47        3.40      1.98 o 
 -13   1  21        0.20       -0.27      1.44 o 
 -12   1  21       76.97       77.76      2.23 o 
 -11   1  21        0.01       -0.55      0.94 o 
 -10   1  21        3.81        2.01      0.79 o 
  -9   1  21       75.05       75.26      1.85 o 
  -8   1  21        0.71        0.22      0.67 o 
  -7   1  21       25.51       22.63      1.04 o 
  -6   1  21       45.39       37.64      1.16 o 
  -5   1  21      537.64      531.32      7.78 o 
  -4   1  21        3.12        1.53      0.54 o 
  -3   1  21      206.14      206.07      3.29 o 
  -2   1  21       41.56       50.51      1.47 o 
  -1   1  21     1468.06     1483.95     20.08 o 
   0   1  21      904.95      912.43     11.43 o 
   1   1  21     1362.80     1377.62     19.90 o 
   2   1  21        2.49        4.74      0.76 o 
   3   1  21      638.04      611.64      9.53 o 
   4   1  21       33.06       29.40      1.38 o 
   5   1  21      410.09      398.28      6.74 o 
   6   1  21       31.29       36.27      1.50 o 
   7   1  21        0.20        0.98      1.02 o 
   8   1  21       30.48       30.39      1.54 o 
   9   1  21        4.00        5.12      1.44 o 
  10   1  21        3.89        2.80      1.88 o 
 -13   2  21       29.68       26.61      2.15 o 
 -12   2  21        1.68        1.31      1.09 o 
 -11   2  21        0.93       -0.28      0.95 o 
 -10   2  21       21.64       19.84      1.13 o 
  -9   2  21       40.48       36.94      1.31 o 
  -8   2  21      122.72      119.14      2.20 o 
  -7   2  21       37.41       39.70      1.41 o 
  -6   2  21      151.61      139.18      2.60 o 
  -5   2  21        0.05       -0.59      0.59 o 
  -4   2  21       90.01       87.09      1.80 o 
  -3   2  21       59.08       49.38      1.90 o 
  -2   2  21      657.03      681.56     10.17 o 
  -1   2  21     1193.78     1178.69     16.59 o 
   0   2  21        0.17        1.83      0.71 o 
   1   2  21     2535.29     2605.47     37.28 o 
   2   2  21      583.79      537.51      8.14 o 
   3   2  21       28.17       23.62      1.12 o 
   4   2  21      220.08      204.10      3.79 o 
   5   2  21        0.86        3.82      0.96 o 
   6   2  21      101.06      100.75      2.56 o 
   7   2  21       21.41       17.07      1.26 o 
   8   2  21       11.13       11.88      1.38 o 
   9   2  21       13.27       13.19      1.65 o 
 -12   3  21       14.68       14.54      1.62 o 
 -11   3  21        1.80        1.61      1.04 o 
 -10   3  21       11.76       10.32      1.04 o 
  -9   3  21        7.51        6.29      0.82 o 
  -8   3  21       70.65       70.87      1.77 o 
  -7   3  21      140.61      129.64      2.30 o 
  -6   3  21       13.40       16.15      0.87 o 
  -5   3  21      131.00      142.56      2.72 o 
  -4   3  21      754.18      739.69     10.67 o 
  -3   3  21      249.71      244.31      4.53 o 
  -2   3  21       13.09       10.62      0.87 o 
  -1   3  21     1437.93     1399.07     20.29 o 
   0   3  21       13.85       27.19      1.88 o 
   1   3  21     1568.51     1514.23     22.68 o 
   2   3  21        7.18        3.77      0.76 o 
   3   3  21        0.34        3.48      0.80 o 
   4   3  21        9.09        6.42      0.92 o 
   5   3  21      493.97      494.65      9.56 o 
   6   3  21       30.74       29.50      1.76 o 
   7   3  21        0.01        0.67      1.16 o 
   8   3  21       15.85        8.27      1.73 o 
   9   3  21        8.59        6.96      1.84 o 
 -11   4  21       14.37       17.47      1.50 o 
 -10   4  21        0.31       -0.36      1.17 o 
  -9   4  21       37.63       45.25      1.58 o 
  -8   4  21       27.12       27.46      1.18 o 
  -7   4  21        8.39       12.68      1.01 o 
  -6   4  21      326.81      331.91      4.78 o 
  -5   4  21        5.51        4.00      0.73 o 
  -4   4  21       12.49       10.15      1.13 o 
  -3   4  21       35.95       38.70      1.88 o 
  -2   4  21       86.11       89.16      2.08 o 
  -1   4  21      215.96      207.07      3.63 o 
   0   4  21      226.27      239.86      4.23 o 
   1   4  21      267.49      255.68      4.40 o 
   2   4  21        0.19        0.34      0.72 o 
   3   4  21       16.91       20.67      1.20 o 
   4   4  21        1.98        1.97      0.84 o 
   5   4  21       27.00       26.24      1.50 o 
   6   4  21       18.41       20.42      1.47 o 
   7   4  21        0.03        1.31      1.15 o 
   8   4  21       17.01       12.84      2.43 o 
 -10   5  21        7.93        7.91      1.56 o 
  -9   5  21        8.33        7.68      1.48 o 
  -8   5  21        6.05        5.12      1.04 o 
  -7   5  21       31.49       30.97      1.35 o 
  -6   5  21        1.43        1.00      0.85 o 
  -5   5  21        4.24        4.91      0.87 o 
  -4   5  21       89.99       84.55      2.31 o 
  -3   5  21      155.72      154.33      3.04 o 
  -2   5  21       82.55       74.41      1.96 o 
  -1   5  21      242.86      233.09      4.07 o 
   0   5  21       80.60       82.52      2.17 o 
   1   5  21       42.10       47.84      2.00 o 
   2   5  21        0.53        0.81      0.80 o 
   3   5  21       27.24       27.55      1.37 o 
   4   5  21        0.52        1.88      0.96 o 
   5   5  21       24.54       22.85      1.71 o 
   6   5  21       38.38       39.22      2.34 o 
   7   5  21        3.94       -0.67      1.69 o 
  -8   6  21       38.93       37.58      1.97 o 
  -7   6  21       15.85       15.37      1.47 o 
  -6   6  21      131.06      132.80      3.05 o 
  -5   6  21        9.36        8.43      1.11 o 
  -4   6  21       14.08       10.09      1.25 o 
  -3   6  21       50.95       60.41      2.03 o 
  -2   6  21        6.29        4.32      0.98 o 
  -1   6  21        6.25        5.49      1.06 o 
   0   6  21       76.56       84.22      2.40 o 
   1   6  21      113.20      104.83      2.62 o 
   2   6  21        1.80        0.54      0.97 o 
   3   6  21        0.65        2.06      1.11 o 
   4   6  21      171.80      186.57      3.99 o 
   5   6  21        3.19        2.74      1.67 o 
  -6   7  21        0.34       -2.05      5.97 o 
  -5   7  21        1.87        2.67      2.05 o 
  -4   7  21       11.89        8.60      2.20 o 
  -3   7  21        0.15       -1.28      1.28 o 
  -2   7  21        4.54        4.19      1.42 o 
  -1   7  21       22.17       17.03      1.52 o 
   0   7  21       35.12       33.36      2.10 o 
   1   7  21       44.14       46.58      1.92 o 
   2   7  21       21.48       22.05      2.11 o 
 -12   0  22        5.61        4.24      1.75 o 
 -10   0  22        0.11        0.14      1.31 o 
  -8   0  22      241.54      218.64      5.18 o 
  -6   0  22       10.14        5.72      1.02 o 
  -4   0  22      415.14      350.72      7.86 o 
  -2   0  22      872.33      854.20     16.81 o 
   0   0  22        0.00        1.38      0.77 o 
   2   0  22     1308.33     1279.82     28.45 o 
   4   0  22        4.22        4.94      1.29 o 
   6   0  22       23.10       14.63      1.47 o 
   8   0  22        5.78        1.81      1.69 o 
 -13   1  22        0.01       -0.52      1.57 o 
 -12   1  22        0.32       -0.17      1.20 o 
 -11   1  22        0.16       -0.82      0.95 o 
 -10   1  22        0.95        0.12      0.82 o 
  -9   1  22        5.57        4.09      0.78 o 
  -8   1  22      162.36      138.89      2.48 o 
  -7   1  22        0.01       -0.73      0.73 o 
  -6   1  22      484.44      406.52      6.55 o 
  -5   1  22        7.89        4.19      0.76 o 
  -4   1  22      132.00      114.72      2.52 o 
  -3   1  22      189.23      193.00      4.05 o 
  -2   1  22      966.37      951.01     13.51 o 
  -1   1  22      821.59      776.53     11.94 o 
   0   1  22      589.43      570.36      8.23 o 
   1   1  22       49.23       56.72      1.89 o 
   2   1  22       59.74       55.62      1.50 o 
   3   1  22       11.74       12.56      0.94 o 
   4   1  22       81.42       78.95      2.32 o 
   5   1  22       50.67       61.27      1.93 o 
   6   1  22       12.94       12.25      1.14 o 
   7   1  22        0.01        0.75      1.03 o 
   8   1  22      106.94      110.64      2.81 o 
   9   1  22        1.53        1.90      1.54 o 
 -12   2  22       68.11       75.26      2.51 o 
 -11   2  22        0.70       -0.41      0.96 o 
 -10   2  22       32.61       35.64      1.39 o 
  -9   2  22        1.28        1.43      0.74 o 
  -8   2  22        0.29       -0.44      0.66 o 
  -7   2  22       36.50       35.54      1.21 o 
  -6   2  22       62.04       54.76      1.60 o 
  -5   2  22       71.48       63.27      1.67 o 
  -4   2  22      129.31      103.03      2.40 o 
  -3   2  22      569.77      532.11      8.83 o 
  -2   2  22     1135.92     1204.41     18.30 o 
  -1   2  22      380.85      377.83      6.43 o 
   0   2  22        0.58        0.66      0.67 o 
   1   2  22       48.60       60.78      1.82 o 
   2   2  22       88.74       84.30      2.01 o 
   3   2  22       12.72       11.59      0.99 o 
   4   2  22       33.35       32.84      1.52 o 
   5   2  22        0.03        0.68      0.92 o 
   6   2  22       53.73       50.86      1.94 o 
   7   2  22        3.25        3.98      1.20 o 
   8   2  22        0.15        0.37      1.25 o 
   9   2  22        0.92        3.92      1.77 o 
 -12   3  22        0.64       -1.58      1.58 o 
 -11   3  22       14.32       14.83      1.28 o 
 -10   3  22        0.14       -0.94      0.94 o 
  -9   3  22       10.88        9.14      1.07 o 
  -8   3  22       17.15       15.83      1.06 o 
  -7   3  22       18.58       19.85      0.96 o 
  -6   3  22        0.35       -0.01      0.77 o 
  -5   3  22       30.92       24.17      1.18 o 
  -4   3  22       98.53       82.84      2.35 o 
  -3   3  22       26.97       28.46      1.31 o 
  -2   3  22      828.49      764.52     11.01 o 
  -1   3  22       15.88       13.68      0.87 o 
   0   3  22     1533.31     1551.77     24.28 o 
   1   3  22      142.47      143.47      2.93 o 
   2   3  22        5.65        4.50      0.77 o 
   3   3  22       26.01       28.48      1.34 o 
   4   3  22       56.48       47.97      1.59 o 
   5   3  22        4.20        4.84      0.92 o 
   6   3  22        0.88        1.08      1.13 o 
   7   3  22        6.21        5.76      1.37 o 
   8   3  22        4.86        2.98      1.63 o 
 -11   4  22       19.42       21.83      1.80 o 
 -10   4  22        8.29        4.68      1.21 o 
  -9   4  22        0.52       -0.99      0.99 o 
  -8   4  22        6.17        6.03      0.93 o 
  -7   4  22       61.95       62.06      1.70 o 
  -6   4  22       41.00       37.52      1.34 o 
  -5   4  22       92.03       98.43      2.28 o 
  -4   4  22       56.58       49.74      1.88 o 
  -3   4  22      224.11      223.18      4.05 o 
  -2   4  22       17.13       21.25      1.16 o 
  -1   4  22       36.57       42.92      1.48 o 
   0   4  22       49.17       50.51      1.65 o 
   1   4  22       36.91       40.17      1.44 o 
   2   4  22       39.64       38.29      1.56 o 
   3   4  22      185.16      175.26      3.57 o 
   4   4  22        1.41        2.32      0.89 o 
   5   4  22       78.93       76.78      2.55 o 
   6   4  22        2.62        1.32      1.20 o 
   7   4  22        4.92        3.63      1.50 o 
   8   4  22        3.77        2.85      2.79 o 
 -10   5  22       21.44       24.98      2.16 o 
  -9   5  22       14.25       17.53      1.88 o 
  -8   5  22        0.81       -0.16      1.05 o 
  -7   5  22       26.03       33.62      1.30 o 
  -6   5  22       81.00       86.55      2.20 o 
  -5   5  22      434.48      442.56      6.77 o 
  -4   5  22        3.82        3.64      1.03 o 
  -3   5  22       12.24       14.48      1.16 o 
  -2   5  22       35.63       34.26      1.40 o 
  -1   5  22        0.01        0.39      0.84 o 
   0   5  22      377.10      383.97      6.20 o 
   1   5  22      260.45      254.18      4.31 o 
   2   5  22        0.77        0.27      0.85 o 
   3   5  22       40.59       45.13      1.83 o 
   4   5  22        8.83        5.81      1.08 o 
   5   5  22       11.58        8.75      1.46 o 
   6   5  22       74.73       82.30      3.23 o 
  -8   6  22        8.23       10.46      1.74 o 
  -7   6  22      112.52      118.67      3.91 o 
  -6   6  22        1.38        2.53      1.09 o 
  -5   6  22        1.00        3.73      1.02 o 
  -4   6  22        9.51        7.04      1.31 o 
  -3   6  22        9.06        8.41      1.23 o 
  -2   6  22        8.27        8.39      1.05 o 
  -1   6  22        1.40        2.42      0.99 o 
   0   6  22       29.13       30.13      1.53 o 
   1   6  22        0.06        1.60      1.13 o 
   2   6  22        3.35        4.59      1.05 o 
   3   6  22       29.52       28.66      1.74 o 
   4   6  22        7.37        9.66      1.59 o 
  -4   7  22       11.43        9.15      2.01 o 
  -3   7  22        3.57        1.20      1.49 o 
  -2   7  22        2.86        1.00      1.34 o 
  -1   7  22        4.89        3.29      1.48 o 
   0   7  22       14.48        9.60      2.00 o 
   1   7  22       35.78       36.03      2.52 o 
 -11   0  23        1.33        0.32      1.31 o 
  -9   0  23        9.17        9.09      1.60 o 
  -7   0  23        2.01        0.48      0.94 o 
  -5   0  23      432.70      360.05      8.87 o 
  -3   0  23      452.13      414.46     10.39 o 
  -1   0  23      185.36      202.16      5.43 o 
   1   0  23     1880.35     1920.95     50.69 o 
   3   0  23      176.87      161.40      4.80 o 
   5   0  23       43.44       44.16      2.20 o 
   7   0  23       52.91       62.15      2.76 o 
   9   0  23        6.06        7.48      2.49 o 
 -12   1  23        0.96        2.63      1.38 o 
 -11   1  23        6.59        3.98      1.07 o 
 -10   1  23        1.02        0.66      0.85 o 
  -9   1  23       14.38        9.38      0.92 o 
  -8   1  23        3.90        2.59      0.68 o 
  -7   1  23       15.91       11.20      0.80 o 
  -6   1  23      151.16      139.42      2.75 o 
  -5   1  23      127.87       93.19      2.19 o 
  -4   1  23       86.33       68.17      2.14 o 
  -3   1  23        5.23       -0.51      0.51 o 
  -2   1  23       20.92       28.85      1.38 o 
  -1   1  23     1551.58     1521.44     26.18 o 
   0   1  23        5.28        8.95      0.90 o 
   1   1  23      235.77      225.52      3.95 o 
   2   1  23        6.61        5.02      0.65 o 
   3   1  23       22.89       24.83      1.24 o 
   4   1  23       89.63       88.39      2.34 o 
   5   1  23      147.39      151.97      3.25 o 
   6   1  23       10.15        9.99      1.08 o 
   7   1  23        0.38        0.33      1.13 o 
   8   1  23        3.51        5.89      1.36 o 
   9   1  23        1.81        6.08      1.79 o 
 -12   2  23        1.60        1.95      1.31 o 
 -11   2  23       19.23       21.46      1.55 o 
 -10   2  23       18.50       21.18      1.18 o 
  -9   2  23      130.81      126.39      2.49 o 
  -8   2  23        5.24        4.55      0.83 o 
  -7   2  23        0.10       -0.54      0.54 o 
  -6   2  23       74.96       59.48      1.70 o 
  -5   2  23       77.14       58.93      1.76 o 
  -4   2  23       71.58       62.15      2.04 o 
  -3   2  23       10.19        2.03      0.74 o 
  -2   2  23        1.32        4.67      0.82 o 
  -1   2  23      167.45      147.70      3.21 o 
   0   2  23      174.29      169.67      3.21 o 
   1   2  23       32.36       35.26      1.35 o 
   2   2  23        0.77        0.04      0.62 o 
   3   2  23      142.03      122.77      2.83 o 
   4   2  23       20.34       18.96      1.12 o 
   5   2  23        5.52        4.66      1.00 o 
   6   2  23       29.51       29.70      1.49 o 
   7   2  23       66.11       67.31      2.33 o 
   8   2  23        4.24        7.03      1.61 o 
   9   2  23        1.83        0.87      3.28 o 
 -11   3  23        0.04       -1.17      1.17 o 
 -10   3  23       51.43       56.17      1.79 o 
  -9   3  23        4.73        6.33      1.03 o 
  -8   3  23       16.50       21.00      1.03 o 
  -7   3  23       15.40       15.47      0.87 o 
  -6   3  23        8.79        7.78      0.87 o 
  -5   3  23      362.68      334.44      5.09 o 
  -4   3  23       49.07       63.04      2.05 o 
  -3   3  23       10.56        3.72      0.93 o 
  -2   3  23        0.59        2.06      0.77 o 
  -1   3  23        9.48        5.68      0.88 o 
   0   3  23       20.14       24.51      2.00 o 
   1   3  23        3.96        4.44      0.82 o 
   2   3  23       59.57       58.92      1.69 o 
   3   3  23       31.15       26.43      1.33 o 
   4   3  23       32.99       34.10      1.95 o 
   5   3  23       51.66       55.18      2.08 o 
   6   3  23       32.92       29.84      1.76 o 
   7   3  23        0.05        1.74      1.50 o 
   8   3  23        0.04        0.72      1.69 o 
 -11   4  23        0.58        1.50      1.81 o 
 -10   4  23       17.79       21.21      1.48 o 
  -9   4  23       27.75       29.95      1.43 o 
  -8   4  23        1.55        2.22      0.94 o 
  -7   4  23        1.64        0.67      0.83 o 
  -6   4  23        5.51        5.97      0.92 o 
  -5   4  23      153.01      145.87      2.63 o 
  -4   4  23       70.89       76.79      2.25 o 
  -3   4  23      207.28      206.17      3.68 o 
  -2   4  23       13.96       14.19      0.98 o 
  -1   4  23       18.08       14.17      1.04 o 
   0   4  23        5.62        4.57      0.91 o 
   1   4  23       13.59       14.54      1.10 o 
   2   4  23      316.82      319.86      5.70 o 
   3   4  23       68.48       69.64      2.15 o 
   4   4  23       68.56       71.91      2.28 o 
   5   4  23       33.66       32.15      1.59 o 
   6   4  23       29.66       35.08      2.08 o 
   7   4  23        0.43       -1.13      1.66 o 
  -9   5  23        3.89        2.16      1.54 o 
  -8   5  23       15.27       13.91      1.74 o 
  -7   5  23       10.29       12.57      1.13 o 
  -6   5  23        7.72        5.54      1.08 o 
  -5   5  23       77.93       84.26      2.30 o 
  -4   5  23       81.70       93.22      2.35 o 
  -3   5  23       34.89       30.06      1.34 o 
  -2   5  23       21.20       18.22      1.27 o 
  -1   5  23       92.19       93.49      2.30 o 
   0   5  23      118.17      132.87      2.99 o 
   1   5  23       99.04      103.40      2.64 o 
   2   5  23        0.02        0.76      0.88 o 
   3   5  23       75.47       79.49      2.43 o 
   4   5  23       41.22       36.65      2.09 o 
   5   5  23       26.92       36.50      2.26 o 
   6   5  23       92.21       99.52      4.22 o 
  -7   6  23        5.73        5.55      1.45 o 
  -6   6  23        2.30        1.58      1.24 o 
  -5   6  23      128.78      136.56      3.69 o 
  -4   6  23       12.31        6.51      1.27 o 
  -3   6  23        0.91        1.29      1.08 o 
  -2   6  23        1.93        2.37      1.08 o 
  -1   6  23        1.75        2.78      1.11 o 
   0   6  23       65.64       68.15      2.21 o 
   1   6  23        0.12        0.48      1.21 o 
   2   6  23      148.28      144.97      3.54 o 
   3   6  23        0.04        1.37      1.44 o 
   4   6  23       14.73       17.25      1.93 o 
  -3   7  23       10.61        7.83      1.75 o 
  -2   7  23        0.07       -0.35      1.60 o 
  -1   7  23       32.44       33.49      2.17 o 
 -12   0  24       83.68       89.50      5.29 o 
 -10   0  24       48.29       44.25      2.20 o 
  -8   0  24        0.06        0.89      1.00 o 
  -6   0  24      545.26      423.54     10.27 o 
  -4   0  24      288.94      243.69      5.87 o 
  -2   0  24     1111.85     1071.33     24.02 o 
   0   0  24      431.25      410.78      9.01 o 
   2   0  24       42.09       35.86      2.11 o 
   4   0  24       81.49       74.79      3.12 o 
   6   0  24        6.75       11.95      1.61 o 
   8   0  24       74.23       88.40      3.81 o 
 -12   1  24        0.00       -1.18      1.50 o 
 -11   1  24        0.45        0.31      1.08 o 
 -10   1  24        0.13       -0.43      0.92 o 
  -9   1  24       45.33       45.82      1.52 o 
  -8   1  24        5.71        2.83      0.71 o 
  -7   1  24        7.44        6.30      0.66 o 
  -6   1  24      147.35      141.21      2.57 o 
  -5   1  24        2.21       -0.57      0.57 o 
  -4   1  24      798.87      661.45     10.38 o 
  -3   1  24       18.20       10.65      1.03 o 
  -2   1  24      236.14      213.32      4.14 o 
  -1   1  24      419.01      397.97      6.75 o 
   0   1  24     1172.10     1184.00     17.99 o 
   1   1  24      235.48      235.87      4.14 o 
   2   1  24       59.60       58.12      1.65 o 
   3   1  24      140.36      142.83      3.02 o 
   4   1  24      220.64      208.72      3.86 o 
   5   1  24       72.95       77.99      2.13 o 
   6   1  24       23.92       23.93      1.33 o 
   7   1  24        0.04        0.03      1.21 o 
   8   1  24       25.84       30.63      1.81 o 
 -12   2  24        0.64       -0.27      1.60 o 
 -11   2  24        0.62       -0.70      1.13 o 
 -10   2  24       63.72       63.60      1.90 o 
  -9   2  24        2.60        2.30      0.83 o 
  -8   2  24       52.32       50.78      1.46 o 
  -7   2  24       42.63       50.16      1.58 o 
  -6   2  24      346.02      299.47      4.39 o 
  -5   2  24       11.07        8.22      0.91 o 
  -4   2  24        2.32        1.38      0.81 o 
  -3   2  24      222.58      191.72      3.52 o 
  -2   2  24       18.01       20.03      1.39 o 
  -1   2  24        0.70        2.14      0.76 o 
   0   2  24       78.02       69.36      2.03 o 
   1   2  24      628.46      612.49      9.27 o 
   2   2  24       90.33       93.84      2.33 o 
   3   2  24        7.05        7.09      0.85 o 
   4   2  24      103.48       93.62      2.34 o 
   5   2  24       10.37       10.79      1.23 o 
   6   2  24        3.14        1.22      1.18 o 
   7   2  24        4.27        1.98      1.33 o 
   8   2  24        2.11        3.11      1.73 o 
 -11   3  24        7.29       11.05      1.48 o 
 -10   3  24        2.22        0.28      1.13 o 
  -9   3  24        0.40        1.10      0.98 o 
  -8   3  24       57.05       65.13      1.83 o 
  -7   3  24        2.24        2.74      0.87 o 
  -6   3  24        0.48        0.24      0.80 o 
  -5   3  24        1.48        0.38      0.77 o 
  -4   3  24       21.38       16.46      1.13 o 
  -3   3  24        2.44        1.49      0.85 o 
  -2   3  24        2.99        0.11      0.83 o 
  -1   3  24      134.08      129.17      2.74 o 
   0   3  24      657.75      658.15      9.65 o 
   1   3  24       32.39       30.61      1.25 o 
   2   3  24       55.72       56.28      1.93 o 
   3   3  24       25.73       27.14      1.28 o 
   4   3  24        9.27        7.38      0.99 o 
   5   3  24       17.15       14.28      1.21 o 
   6   3  24        3.31        3.25      1.27 o 
   7   3  24       21.79       24.81      2.42 o 
 -10   4  24      124.61      145.40      3.33 o 
  -9   4  24       58.20       65.93      2.07 o 
  -8   4  24       19.98       23.32      1.22 o 
  -7   4  24       11.91        7.19      1.07 o 
  -6   4  24       13.11       10.49      1.01 o 
  -5   4  24        5.70        6.44      1.02 o 
  -4   4  24        1.11       -0.92      0.92 o 
  -3   4  24       27.50       30.04      1.27 o 
  -2   4  24       10.21       12.78      0.99 o 
  -1   4  24        3.05        2.98      0.88 o 
   0   4  24       36.59       33.43      1.44 o 
   1   4  24       61.54       63.38      1.90 o 
   2   4  24        2.20        1.93      0.82 o 
   3   4  24       42.30       44.05      1.94 o 
   4   4  24        0.13        1.59      1.05 o 
   5   4  24        1.77        3.19      1.19 o 
   6   4  24       47.82       49.14      2.62 o 
  -9   5  24        0.33       -1.07      1.74 o 
  -8   5  24       11.11        7.37      1.41 o 
  -7   5  24       50.64       48.30      1.62 o 
  -6   5  24       28.06       20.68      1.26 o 
  -5   5  24        0.07        1.09      1.10 o 
  -4   5  24       26.11       24.89      1.44 o 
  -3   5  24        4.57        4.52      1.02 o 
  -2   5  24       12.18       11.79      1.14 o 
  -1   5  24        0.43        1.60      0.99 o 
   0   5  24      380.98      397.79      6.28 o 
   1   5  24       76.49       82.33      2.55 o 
   2   5  24       15.55       17.41      1.21 o 
   3   5  24        0.03        2.57      1.13 o 
   4   5  24        0.19        2.10      1.28 o 
   5   5  24       39.54       35.77      2.18 o 
  -7   6  24       12.58       10.78      2.34 o 
  -6   6  24        1.37        2.47      1.58 o 
  -5   6  24        1.66        0.81      1.39 o 
  -4   6  24        0.75        0.76      1.22 o 
  -3   6  24        2.83        4.46      1.18 o 
  -2   6  24        2.17        2.24      1.15 o 
  -1   6  24       20.88       21.60      1.54 o 
   0   6  24        0.55        6.96      1.29 o 
   1   6  24        0.06        0.08      1.33 o 
   2   6  24        9.07        5.52      1.52 o 
   3   6  24        3.65        4.15      1.89 o 
 -11   0  25        0.03       -0.14      1.57 o 
  -9   0  25       86.72      102.98      3.41 o 
  -7   0  25       24.71       21.22      1.54 o 
  -5   0  25        4.72        3.00      1.09 o 
  -3   0  25       32.19       31.99      1.91 o 
  -1   0  25        1.87        0.93      1.10 o 
   1   0  25       87.98       87.91      2.99 o 
   3   0  25      271.16      256.40      6.38 o 
   5   0  25      168.69      180.87      4.81 o 
   7   0  25      190.71      205.43      5.36 o 
 -12   1  25       11.55       12.75      1.77 o 
 -11   1  25      141.91      174.92      4.21 o 
 -10   1  25       36.33       38.77      1.45 o 
  -9   1  25       12.97       12.49      1.15 o 
  -8   1  25        1.92        2.72      0.69 o 
  -7   1  25       35.41       23.90      1.09 o 
  -6   1  25       73.59       69.90      1.83 o 
  -5   1  25      140.76      113.18      2.61 o 
  -4   1  25       41.00       34.48      1.43 o 
  -3   1  25       54.26       51.15      1.80 o 
  -2   1  25       11.58       10.33      1.06 o 
  -1   1  25        0.56        0.19      0.70 o 
   0   1  25       51.90       71.29      1.98 o 
   1   1  25        0.03        0.39      0.64 o 
   2   1  25       97.45       93.74      2.09 o 
   3   1  25      302.01      309.67      6.03 o 
   4   1  25       44.60       53.59      1.90 o 
   5   1  25       34.59       36.19      1.72 o 
   6   1  25        0.56        1.38      1.14 o 
   7   1  25       14.98        6.53      1.41 o 
   8   1  25       18.99       20.38      1.96 o 
 -11   2  25        1.09        1.44      1.33 o 
 -10   2  25       52.19       61.43      1.98 o 
  -9   2  25       31.36       42.48      1.49 o 
  -8   2  25       29.02       30.45      1.24 o 
  -7   2  25       19.18       17.51      1.02 o 
  -6   2  25        2.92        2.40      0.80 o 
  -5   2  25        9.92        6.10      0.91 o 
  -4   2  25       70.29       65.88      1.95 o 
  -3   2  25       78.62       60.52      1.85 o 
  -2   2  25      152.65      131.88      2.86 o 
  -1   2  25        0.04       -0.74      0.74 o 
   0   2  25      107.24      104.20      2.40 o 
   1   2  25       98.15       93.63      2.30 o 
   2   2  25        2.62        2.35      0.71 o 
   3   2  25       91.38       83.56      2.21 o 
   4   2  25       28.97       29.55      1.39 o 
   5   2  25       10.05       14.48      1.44 o 
   6   2  25        6.62        8.16      1.38 o 
   7   2  25       31.49       35.42      2.33 o 
   8   2  25        1.95        7.00      4.98 o 
 -11   3  25       42.05       49.46      2.18 o 
 -10   3  25        8.74        4.46      1.24 o 
  -9   3  25        5.52        6.23      1.04 o 
  -8   3  25       12.30       15.84      1.13 o 
  -7   3  25        3.76        8.04      0.98 o 
  -6   3  25       14.46        8.83      0.96 o 
  -5   3  25      230.91      211.25      3.78 o 
  -4   3  25      147.30      139.05      2.75 o 
  -3   3  25        0.27       -0.24      0.96 o 
  -2   3  25       15.77       17.22      1.20 o 
  -1   3  25      314.11      292.73      4.97 o 
   0   3  25        6.67        7.75      0.98 o 
   1   3  25       19.38       19.17      1.09 o 
   2   3  25        1.64        1.10      0.79 o 
   3   3  25       33.94       41.10      2.32 o 
   4   3  25       15.81       13.31      1.24 o 
   5   3  25       13.30       10.62      1.48 o 
   6   3  25        2.50        1.43      1.17 o 
   7   3  25       15.54       17.84      2.79 o 
 -10   4  25        1.77        2.50      1.75 o 
  -9   4  25       64.40       67.59      2.93 o 
  -8   4  25       82.52       91.24      2.33 o 
  -7   4  25        0.34       -0.45      1.09 o 
  -6   4  25       14.11       14.96      1.16 o 
  -5   4  25       85.32       93.89      2.53 o 
  -4   4  25       17.33       10.50      1.08 o 
  -3   4  25       47.31       54.32      1.73 o 
  -2   4  25        5.57        3.40      0.92 o 
  -1   4  25       14.76       15.26      1.09 o 
   0   4  25       16.43       12.30      1.44 o 
   1   4  25       35.34       33.33      1.42 o 
   2   4  25       10.08        5.52      1.20 o 
   3   4  25       24.15       23.84      1.37 o 
   4   4  25        0.00        0.72      1.08 o 
   5   4  25        2.97        3.65      1.40 o 
   6   4  25       14.33       13.58      1.92 o 
  -8   5  25        4.07        4.31      1.63 o 
  -7   5  25        3.78        2.77      1.39 o 
  -6   5  25        1.86        0.98      1.19 o 
  -5   5  25        1.91        2.29      1.14 o 
  -4   5  25        4.54        4.81      1.13 o 
  -3   5  25        0.99        2.29      1.07 o 
  -2   5  25       47.59       47.17      1.75 o 
  -1   5  25        8.22        6.63      1.13 o 
   0   5  25       15.59       18.13      1.35 o 
   1   5  25       45.61       49.06      1.98 o 
   2   5  25        0.05       -1.27      1.27 o 
   3   5  25        5.10        4.66      1.22 o 
   4   5  25        0.16        3.02      1.43 o 
  -6   6  25       40.98       40.72      2.72 o 
  -5   6  25        0.00        0.53      1.55 o 
  -4   6  25        1.34        1.37      1.41 o 
  -3   6  25        8.00        7.13      1.39 o 
  -2   6  25        2.42       -0.45      1.34 o 
  -1   6  25       10.86       12.11      1.90 o 
   0   6  25        0.10        0.51      1.40 o 
   1   6  25        9.89        6.40      1.75 o 
   2   6  25        7.56        6.38      2.26 o 
 -10   0  26      101.28      122.76      5.37 o 
  -8   0  26       40.10       36.49      1.89 o 
  -6   0  26        3.18        0.15      0.96 o 
  -4   0  26      242.11      222.69      6.69 o 
  -2   0  26       74.31       61.56      2.52 o 
   0   0  26      163.94      167.12      5.21 o 
   2   0  26       93.23       88.44      3.10 o 
   4   0  26      434.18      454.74     10.38 o 
   6   0  26       55.33       55.85      3.44 o 
 -11   1  26        7.54        8.90      1.45 o 
 -10   1  26        5.91        4.01      0.95 o 
  -9   1  26       27.61       28.59      1.24 o 
  -8   1  26        2.53        3.59      0.79 o 
  -7   1  26       10.82       10.19      0.93 o 
  -6   1  26        0.38       -0.56      0.56 o 
  -5   1  26        7.44        4.51      0.81 o 
  -4   1  26        5.31        1.09      0.82 o 
  -3   1  26       11.91       11.94      1.02 o 
  -2   1  26        1.68        1.35      0.67 o 
  -1   1  26        0.01       -0.69      0.69 o 
   0   1  26      362.56      390.59      6.50 o 
   1   1  26       14.06       14.08      0.97 o 
   2   1  26       33.33       31.99      1.29 o 
   3   1  26       44.16       53.89      1.99 o 
   4   1  26       55.88       62.05      2.04 o 
   5   1  26       14.78       20.47      1.44 o 
   6   1  26       15.04       16.66      1.41 o 
   7   1  26       27.00       26.56      1.93 o 
 -11   2  26       26.12       27.24      1.87 o 
 -10   2  26       40.56       52.78      1.95 o 
  -9   2  26        9.34        8.93      1.00 o 
  -8   2  26      139.76      149.81      2.86 o 
  -7   2  26        8.48        6.10      0.94 o 
  -6   2  26        4.80        3.10      0.96 o 
  -5   2  26        8.74       11.30      1.01 o 
  -4   2  26        5.65        2.17      0.87 o 
  -3   2  26        6.70        6.18      0.88 o 
  -2   2  26       11.36        7.38      0.89 o 
  -1   2  26        0.20       -0.78      0.79 o 
   0   2  26        2.90        2.57      0.81 o 
   1   2  26        2.02        0.46      0.72 o 
   2   2  26       15.96       18.08      1.17 o 
   3   2  26       14.99       14.36      1.16 o 
   4   2  26        8.02        6.97      1.23 o 
   5   2  26        1.81        3.26      1.19 o 
   6   2  26       11.55        9.27      1.63 o 
   7   2  26       11.29       13.96      2.11 o 
 -10   3  26        4.80        2.72      1.33 o 
  -9   3  26       20.75       24.32      1.30 o 
  -8   3  26       24.16       22.83      1.31 o 
  -7   3  26       26.04       31.05      1.31 o 
  -6   3  26        7.51        3.33      0.97 o 
  -5   3  26        1.16        0.89      0.93 o 
  -4   3  26       86.41       80.19      2.12 o 
  -3   3  26        2.94       -0.54      0.91 o 
  -2   3  26      166.13      172.68      3.21 o 
  -1   3  26        7.35        5.79      0.98 o 
   0   3  26      248.18      274.21      4.51 o 
   1   3  26       83.69       84.50      2.26 o 
   2   3  26       69.70       80.89      2.97 o 
   3   3  26        0.19        0.64      0.95 o 
   4   3  26       69.73       77.35      2.43 o 
   5   3  26       12.66        9.17      1.45 o 
   6   3  26       10.29        5.63      1.69 o 
  -9   4  26        7.35        6.55      1.71 o 
  -8   4  26        0.13        0.20      1.32 o 
  -7   4  26        3.03        1.24      1.16 o 
  -6   4  26       17.30       14.45      1.29 o 
  -5   4  26       22.49       14.88      1.35 o 
  -4   4  26        1.37        1.37      1.03 o 
  -3   4  26        9.16        7.42      1.04 o 
  -2   4  26        2.93        2.85      0.96 o 
  -1   4  26       20.31       22.10      1.34 o 
   0   4  26       26.96       30.17      1.66 o 
   1   4  26       41.00       46.53      1.84 o 
   2   4  26        1.54        0.15      1.13 o 
   3   4  26       51.39       58.21      2.24 o 
   4   4  26       11.14        6.91      1.61 o 
   5   4  26       44.66       52.91      2.55 o 
  -8   5  26       86.18       93.62      6.05 o 
  -7   5  26       42.93       44.66      1.96 o 
  -6   5  26       66.07       72.21      2.78 o 
  -5   5  26        0.00        1.83      1.26 o 
  -4   5  26      176.99      191.76      3.61 o 
  -3   5  26        9.22        6.92      1.22 o 
  -2   5  26       39.79       55.04      1.96 o 
  -1   5  26        0.88        0.06      1.17 o 
   0   5  26       67.18       74.68      2.50 o 
   1   5  26       64.27       65.82      3.01 o 
   2   5  26       41.69       46.95      2.26 o 
   3   5  26        5.00        5.73      1.37 o 
   4   5  26       49.24       55.10      5.48 o 
  -4   6  26       37.50       47.28      2.43 o 
  -3   6  26        3.38        1.65      1.50 o 
  -2   6  26        8.22       10.61      1.66 o 
  -1   6  26       27.08       27.94      2.00 o 
   0   6  26       12.00       10.79      2.51 o 
 -11   0  27      161.66      210.11      6.65 o 
  -9   0  27      141.21      146.72      4.17 o 
  -7   0  27      119.89      118.00      4.48 o 
  -5   0  27        6.06       10.29      1.39 o 
  -3   0  27        0.05       -0.62      0.99 o 
  -1   0  27       13.86       10.16      1.65 o 
   1   0  27        5.30        2.49      1.05 o 
   3   0  27      100.51       94.64      3.68 o 
   5   0  27      128.54      126.29      4.52 o 
   7   0  27       99.38      125.78      5.69 o 
 -11   1  27      130.98      156.35      3.81 o 
 -10   1  27        0.12        1.35      1.08 o 
  -9   1  27       73.13       89.28      2.17 o 
  -8   1  27        0.13        0.59      0.82 o 
  -7   1  27       32.95       34.61      1.42 o 
  -6   1  27        9.44        7.83      0.99 o 
  -5   1  27      243.01      195.17      3.68 o 
  -4   1  27        6.52        4.95      0.81 o 
  -3   1  27        2.53        2.05      0.87 o 
  -2   1  27       25.24       25.92      1.25 o 
  -1   1  27      144.12      144.91      2.69 o 
   0   1  27        3.46        2.45      0.68 o 
   1   1  27       43.70       41.09      1.36 o 
   2   1  27      104.38       98.08      2.31 o 
   3   1  27       45.40       51.28      2.12 o 
   4   1  27        6.71        5.76      1.10 o 
   5   1  27      125.32      121.71      3.10 o 
   6   1  27       42.74       51.13      2.11 o 
   7   1  27       78.12       99.42      3.61 o 
 -10   2  27        0.04        0.22      1.21 o 
  -9   2  27       19.93       14.12      1.28 o 
  -8   2  27        6.84        8.24      1.13 o 
  -7   2  27        3.04        4.44      0.98 o 
  -6   2  27       46.31       47.36      1.67 o 
  -5   2  27       40.29       35.62      1.49 o 
  -4   2  27        0.07       -0.88      0.88 o 
  -3   2  27        0.07       -0.92      0.92 o 
  -2   2  27        1.37       -0.77      0.77 o 
  -1   2  27        5.90        4.45      0.85 o 
   0   2  27       13.44       12.74      1.06 o 
   1   2  27        1.32        0.12      0.77 o 
   2   2  27       18.21       20.20      1.29 o 
   3   2  27        0.09        0.82      0.90 o 
   4   2  27      134.06      152.44      3.54 o 
   5   2  27        1.23        2.46      1.33 o 
   6   2  27        4.73        7.39      1.94 o 
 -10   3  27      104.07      120.66      4.53 o 
  -9   3  27       72.37       84.65      2.70 o 
  -8   3  27        0.10        1.08      1.12 o 
  -7   3  27        5.03        8.27      1.17 o 
  -6   3  27       74.86       90.49      2.44 o 
  -5   3  27       64.78       62.17      2.22 o 
  -4   3  27        0.06       -0.93      0.93 o 
  -3   3  27        1.09        2.70      0.93 o 
  -2   3  27        8.63        9.15      1.03 o 
  -1   3  27        9.82        4.04      0.98 o 
   0   3  27       12.97        8.35      0.96 o 
   1   3  27        0.04        1.23      0.97 o 
   2   3  27       52.71       60.50      2.04 o 
   3   3  27       36.43       39.47      1.78 o 
   4   3  27        1.91        2.90      1.18 o 
   5   3  27      126.98      114.98     10.09 o 
   6   3  27        2.50        0.86      2.11 o 
  -9   4  27       10.36        7.44      2.00 o 
  -8   4  27        6.94        7.05      1.60 o 
  -7   4  27       13.56       15.65      1.40 o 
  -6   4  27       16.00       16.54      1.40 o 
  -5   4  27       26.53       35.60      1.55 o 
  -4   4  27       32.07       41.33      1.56 o 
  -3   4  27       46.83       48.00      1.67 o 
  -2   4  27        0.59       -0.15      1.03 o 
  -1   4  27       10.93       10.80      1.18 o 
   0   4  27        5.90        3.64      1.06 o 
   1   4  27       41.08       48.07      1.97 o 
   2   4  27        0.03       -1.01      1.30 o 
   3   4  27        0.31        1.80      1.31 o 
   4   4  27        7.70        8.57      1.70 o 
  -7   5  27       12.39       11.50      1.90 o 
  -6   5  27       65.08       67.92      2.67 o 
  -5   5  27       16.44       10.63      1.50 o 
  -4   5  27        4.52        5.41      1.39 o 
  -3   5  27        0.64        0.58      1.28 o 
  -2   5  27       98.70      126.29      3.30 o 
  -1   5  27       12.20        7.26      1.43 o 
   0   5  27       26.36       25.15      1.78 o 
   1   5  27        2.20       -0.29      1.56 o 
   2   5  27        4.19        0.19      1.75 o 
   3   5  27       21.95       10.66      3.77 o 
 -10   0  28       22.13       26.64      2.33 o 
  -8   0  28      170.43      182.17      5.17 o 
  -6   0  28        2.35       -0.66      1.06 o 
  -4   0  28        0.16        2.07      1.09 o 
  -2   0  28      121.76      123.26      3.86 o 
   0   0  28      101.62       92.58      3.27 o 
   2   0  28       14.13       14.69      1.74 o 
   4   0  28       66.25       79.78      3.85 o 
   6   0  28      258.81      290.11      7.96 o 
 -10   1  28       14.52       19.76      1.98 o 
  -9   1  28       12.68       10.45      1.21 o 
  -8   1  28       11.63       14.90      1.15 o 
  -7   1  28        3.23        5.03      1.06 o 
  -6   1  28        8.23        2.40      0.93 o 
  -5   1  28        7.83        3.56      0.91 o 
  -4   1  28       10.18        8.39      0.98 o 
  -3   1  28       36.38       40.80      1.50 o 
  -2   1  28       16.93       16.40      1.14 o 
  -1   1  28        2.19        0.44      0.68 o 
   0   1  28       20.53       25.80      1.18 o 
   1   1  28       12.59       11.07      1.01 o 
   2   1  28       12.47       13.79      1.27 o 
   3   1  28        3.88        2.59      0.94 o 
   4   1  28        4.66        2.97      1.21 o 
   5   1  28        2.32        1.78      1.39 o 
   6   1  28      207.43      242.35      5.73 o 
 -10   2  28       19.29       16.01      1.99 o 
  -9   2  28        7.65       10.43      1.42 o 
  -8   2  28        2.64        1.97      1.11 o 
  -7   2  28        8.87        9.78      1.16 o 
  -6   2  28        5.42       10.67      1.12 o 
  -5   2  28        0.23       -0.33      0.99 o 
  -4   2  28       11.60       12.48      1.12 o 
  -3   2  28        6.44        4.24      0.99 o 
  -2   2  28       14.00        8.98      1.39 o 
  -1   2  28       48.54       50.41      1.69 o 
   0   2  28       49.56       49.37      1.67 o 
   1   2  28        1.97        1.42      0.97 o 
   2   2  28       18.38       19.14      1.80 o 
   3   2  28       25.60       32.64      1.59 o 
   4   2  28       42.99       40.89      2.24 o 
   5   2  28       11.96        9.55      2.13 o 
   6   2  28      212.37      250.34      6.27 o 
  -9   3  28       95.19      100.55      3.39 o 
  -8   3  28        4.14        7.64      1.27 o 
  -7   3  28        7.87        9.66      1.67 o 
  -6   3  28       13.88        9.96      1.30 o 
  -5   3  28        2.04        0.11      1.10 o 
  -4   3  28       83.21       87.06      2.43 o 
  -3   3  28        3.95        2.83      0.99 o 
  -2   3  28       73.02       77.62      2.10 o 
  -1   3  28        7.70        5.65      1.00 o 
   0   3  28        1.03       -0.98      1.02 o 
   1   3  28        0.00       -0.49      1.09 o 
   2   3  28       17.81       17.88      1.42 o 
   3   3  28        5.40        5.93      1.43 o 
   4   3  28        2.41        2.26      1.39 o 
   5   3  28        7.89        8.38      2.31 o 
  -8   4  28       74.69       80.75      3.12 o 
  -7   4  28      174.49      206.03      4.54 o 
  -6   4  28        6.25        3.69      1.42 o 
  -5   4  28       22.43       26.21      1.53 o 
  -4   4  28        8.33        7.74      1.19 o 
  -3   4  28        6.15        8.11      1.23 o 
  -2   4  28       13.31       11.40      1.26 o 
  -1   4  28        0.98        1.33      1.17 o 
   0   4  28       13.92       10.36      1.21 o 
   1   4  28        0.91        2.13      1.29 o 
   2   4  28        0.00        0.88      1.52 o 
   3   4  28       70.29       85.07      3.37 o 
   4   4  28       26.64       25.14      8.04 o 
  -6   5  28        1.57        0.91      2.11 o 
  -5   5  28       48.59       63.71      2.51 o 
  -4   5  28        0.49        2.65      1.52 o 
  -3   5  28       15.08       11.86      1.53 o 
  -2   5  28        1.16        2.30      1.40 o 
  -1   5  28       24.48       24.94      2.25 o 
   0   5  28       13.45        9.39      2.11 o 
   1   5  28        3.32        2.71      2.00 o 
  -9   0  29        5.04        3.19      1.85 o 
  -7   0  29        5.81        3.23      1.26 o 
  -5   0  29        4.92        6.00      1.47 o 
  -3   0  29        2.22        1.64      1.18 o 
  -1   0  29        2.67        2.88      1.36 o 
   1   0  29       12.10       14.08      1.94 o 
   3   0  29      137.06      158.73      5.08 o 
   5   0  29        0.41       -2.60      2.60 o 
 -10   1  29        0.01        0.89      1.53 o 
  -9   1  29       15.23       14.97      1.53 o 
  -8   1  29        0.47       -0.66      1.13 o 
  -7   1  29        0.31        0.37      1.05 o 
  -6   1  29       54.03       54.82      1.89 o 
  -5   1  29       20.03       11.55      1.08 o 
  -4   1  29        3.23        0.78      0.95 o 
  -3   1  29       21.25       24.31      1.29 o 
  -2   1  29        0.38       -0.48      0.76 o 
  -1   1  29       72.09       71.89      1.95 o 
   0   1  29        3.51        2.81      0.83 o 
   1   1  29        0.07       -0.54      0.80 o 
   2   1  29        0.19        0.67      1.01 o 
   3   1  29       34.07       40.13      1.97 o 
   4   1  29        2.06        1.89      1.39 o 
   5   1  29      170.50      197.23      5.37 o 
  -9   2  29       38.10       46.02      2.20 o 
  -8   2  29        0.39        1.65      1.22 o 
  -7   2  29        0.01       -0.29      1.13 o 
  -6   2  29        0.02        0.55      1.15 o 
  -5   2  29        0.13       -0.76      1.08 o 
  -4   2  29       27.15       28.77      1.44 o 
  -3   2  29        8.71        4.71      1.00 o 
  -2   2  29        3.06       -0.29      1.14 o 
  -1   2  29        2.99        2.54      1.00 o 
   0   2  29        0.61       -0.47      0.91 o 
   1   2  29        8.25        7.10      0.99 o 
   2   2  29       28.33       35.43      1.80 o 
   3   2  29      231.03      254.30      4.79 o 
   4   2  29       79.86       90.98      4.15 o 
   5   2  29        2.12        2.69      1.92 o 
  -9   3  29        0.15        3.78      3.54 o 
  -8   3  29        4.87        5.99      1.70 o 
  -7   3  29        7.80       12.42      1.50 o 
  -6   3  29        0.60        2.70      1.27 o 
  -5   3  29        8.04       16.55      1.39 o 
  -4   3  29       15.46       20.86      1.42 o 
  -3   3  29       35.00       34.18      1.53 o 
  -2   3  29       49.15       56.21      1.88 o 
  -1   3  29       88.76      102.75      2.55 o 
   0   3  29       12.89       10.49      1.24 o 
   1   3  29       31.12       33.34      1.74 o 
   2   3  29       11.53       13.51      1.47 o 
   3   3  29       53.44       66.52      3.68 o 
   4   3  29       42.89       52.45      3.02 o 
  -7   4  29        0.37        0.40      2.05 o 
  -6   4  29       11.21        6.78      1.67 o 
  -5   4  29       41.00       51.17      2.15 o 
  -4   4  29        5.83        7.69      1.46 o 
  -3   4  29        1.55        1.31      1.26 o 
  -2   4  29       49.65       56.50      2.02 o 
  -1   4  29        5.92        7.37      1.26 o 
   0   4  29       28.30       32.53      1.93 o 
   1   4  29       25.53       30.08      2.14 o 
   2   4  29       92.16       94.81      3.88 o 
   3   4  29       32.89       31.51      4.46 o 
  -4   5  29        5.77        3.36      1.94 o 
  -3   5  29        0.96        1.83      1.74 o 
  -2   5  29       25.67       30.88      2.37 o 
  -1   5  29       87.54       98.00      4.27 o 
   0   5  29        8.96        5.65      2.53 o 
  -8   0  30        8.68        4.91      2.75 o 
  -6   0  30        3.01       -0.01      1.18 o 
  -4   0  30       14.28       13.82      1.92 o 
  -2   0  30       34.75       31.50      2.08 o 
   0   0  30       27.51       39.09      2.37 o 
   2   0  30       19.81       16.54      2.30 o 
   4   0  30        1.10       -1.73      2.01 o 
  -9   1  30        1.33        1.31      1.68 o 
  -8   1  30        3.14        3.79      1.44 o 
  -7   1  30       22.89       24.76      1.59 o 
  -6   1  30       29.00       26.35      1.41 o 
  -5   1  30        6.56        5.54      1.14 o 
  -4   1  30       66.95       76.29      2.37 o 
  -3   1  30        5.11        6.70      1.16 o 
  -2   1  30       56.67       59.14      1.91 o 
  -1   1  30        8.50        6.19      0.99 o 
   0   1  30        4.61        3.54      0.91 o 
   1   1  30        3.25        3.62      0.89 o 
   2   1  30        1.13       -1.13      1.13 o 
   3   1  30        1.49       -0.65      0.96 o 
   4   1  30       10.23        9.70      1.70 o 
   5   1  30        0.09       -1.49      2.12 o 
  -9   2  30        0.34       -1.54      1.71 o 
  -8   2  30       37.63       34.29      2.17 o 
  -7   2  30        4.48        3.85      1.29 o 
  -6   2  30       39.13       42.41      1.86 o 
  -5   2  30       12.05        9.39      1.29 o 
  -4   2  30        0.00       -1.06      1.06 o 
  -3   2  30        8.41        7.29      1.05 o 
  -2   2  30       11.25       12.70      1.21 o 
  -1   2  30        1.83       -0.52      1.09 o 
   0   2  30        6.20        5.30      1.04 o 
   1   2  30       17.36       13.26      1.36 o 
   2   2  30       35.53       32.49      1.76 o 
   3   2  30        2.66        2.94      1.75 o 
   4   2  30        0.92       -0.72      2.01 o 
  -8   3  30       12.22        9.00      2.35 o 
  -7   3  30        4.42        4.37      1.95 o 
  -6   3  30       14.17       11.30      1.63 o 
  -5   3  30        0.03       -0.35      1.27 o 
  -4   3  30       18.19       17.93      1.41 o 
  -3   3  30        8.83        4.98      1.18 o 
  -2   3  30        2.53        0.15      1.14 o 
  -1   3  30       45.01       44.04      2.16 o 
   0   3  30        2.76        2.98      1.15 o 
   1   3  30        4.53        4.12      1.46 o 
   2   3  30        0.62        0.38      1.68 o 
   3   3  30        5.81        7.91      2.00 o 
  -6   4  30       25.88       25.09      2.62 o 
  -5   4  30        0.48        0.19      1.60 o 
  -4   4  30        0.29        0.66      1.56 o 
  -3   4  30       25.17       31.33      1.92 o 
  -2   4  30       39.51       45.85      2.14 o 
  -1   4  30       11.61       15.63      1.74 o 
   0   4  30        8.59        7.68      1.70 o 
   1   4  30       15.65        9.35      1.98 o 
  -9   0  31       17.15       14.44      3.62 o 
  -7   0  31        6.70       -0.24      1.46 o 
  -5   0  31       66.97       78.78      5.37 o 
  -3   0  31       85.09      109.51      3.98 o 
  -1   0  31       12.18       15.89      1.62 o 
   1   0  31        3.81        3.31      1.53 o 
   3   0  31       76.38      100.65      5.49 o 
  -9   1  31        4.70        2.17      6.14 o 
  -8   1  31        0.09       -1.48      1.48 o 
  -7   1  31        0.47       -1.35      1.35 o 
  -6   1  31       24.04       26.00      1.45 o 
  -5   1  31        0.03        0.58      1.18 o 
  -4   1  31        8.73        5.82      1.23 o 
  -3   1  31       44.53       47.77      2.36 o 
  -2   1  31       11.91       12.88      1.12 o 
  -1   1  31      180.38      213.79      4.08 o 
   0   1  31        0.50        0.24      0.96 o 
   1   1  31        3.89        3.57      1.03 o 
   2   1  31        0.69       -0.66      1.31 o 
   3   1  31       40.73       43.43      2.84 o 
   4   1  31        1.14        0.80      2.11 o 
  -8   2  31        5.22        2.49      1.93 o 
  -7   2  31        0.00       -0.65      1.52 o 
  -6   2  31        0.00       -1.37      1.37 o 
  -5   2  31        1.80        1.23      1.28 o 
  -4   2  31        0.14       -0.30      1.19 o 
  -3   2  31       10.77       16.64      1.33 o 
  -2   2  31       31.85       38.51      1.93 o 
  -1   2  31       10.09       12.00      1.33 o 
   0   2  31        4.52        2.27      1.09 o 
   1   2  31       42.50       47.23      2.25 o 
   2   2  31        2.19        1.09      1.70 o 
   3   2  31       78.86       94.86      4.71 o 
  -7   3  31        9.11       14.51      2.31 o 
  -6   3  31        1.84        0.57      1.94 o 
  -5   3  31        0.55        0.27      1.58 o 
  -4   3  31        4.83        5.47      1.46 o 
  -3   3  31        7.37        9.32      1.42 o 
  -2   3  31        0.15       -0.50      1.46 o 
  -1   3  31       95.55      106.88      3.67 o 
   0   3  31        7.50        8.82      1.60 o 
   1   3  31        6.28        8.18      1.70 o 
   2   3  31       11.21       12.37      2.21 o 
  -4   4  31        7.33        6.20      1.88 o 
  -3   4  31       11.44       14.01      2.06 o 
  -2   4  31        4.75        4.19      1.79 o 
  -1   4  31       79.63       93.58      3.51 o 
   0   4  31       36.62       13.26      6.31 o 
  -8   0  32       81.57      100.96      6.22 o 
  -6   0  32       19.71       27.77      3.20 o 
  -4   0  32        2.54       -0.05      1.45 o 
  -2   0  32       79.62      101.64      3.51 o 
   0   0  32      230.04      264.99      6.68 o 
   2   0  32       61.24       71.65      7.17 o 
  -8   1  32        1.64        2.59      2.37 o 
  -7   1  32        4.04        4.30      1.46 o 
  -6   1  32       14.61       13.86      1.68 o 
  -5   1  32       31.83       30.01      1.77 o 
  -4   1  32        0.40        0.03      1.26 o 
  -3   1  32        4.11        2.38      1.21 o 
  -2   1  32      236.96      278.17      5.04 o 
  -1   1  32        6.49        8.72      1.37 o 
   0   1  32        0.08        0.90      1.21 o 
   1   1  32        8.35        6.99      1.52 o 
   2   1  32       40.73       41.50      3.03 o 
   3   1  32        0.38        0.49      2.26 o 
  -7   2  32       25.50       28.09      3.19 o 
  -6   2  32       26.13       21.22      2.21 o 
  -5   2  32        0.12       -0.76      1.58 o 
  -4   2  32       45.00       60.80      2.61 o 
  -3   2  32       19.61       19.97      1.71 o 
  -2   2  32       93.69      101.76      3.02 o 
  -1   2  32       57.22       64.85      2.48 o 
   0   2  32       24.51       24.01      2.02 o 
   1   2  32       10.92        9.23      1.83 o 
   2   2  32       28.46       30.31      3.39 o 
  -6   3  32        3.47        2.78      4.54 o 
  -5   3  32       29.18       31.38      2.67 o 
  -4   3  32        2.39        0.41      1.70 o 
  -3   3  32       42.04       54.98      2.60 o 
  -2   3  32       87.55      103.50      3.41 o 
  -1   3  32        5.38        3.64      1.63 o 
   0   3  32       31.46       36.57      2.41 o 
   1   3  32        5.11        0.46      6.07 o 
  -7   0  33       75.60       83.36      7.52 o 
  -5   0  33        3.35        6.32      2.61 o 
  -3   0  33      111.52      116.90      7.82 o 
  -1   0  33      106.46      114.71      5.35 o 
   1   0  33       14.59       16.97      5.52 o 
  -7   1  33        0.04        3.61      5.35 o 
  -6   1  33        2.62        1.91      1.68 o 
  -5   1  33      209.36      247.46      5.79 o 
  -4   1  33        5.67        3.87      1.75 o 
  -3   1  33       46.53       63.99      3.08 o 
  -2   1  33        1.77        3.90      1.53 o 
  -1   1  33        5.22        9.29      1.53 o 
   0   1  33        2.35        1.85      1.56 o 
   1   1  33        4.03        0.18      2.19 o 
   2   1  33       13.95       11.56      7.59 o 
  -6   2  33        4.39        1.09      2.72 o 
  -5   2  33       12.54       11.59      1.94 o 
  -4   2  33        7.21        8.39      1.69 o 
  -3   2  33        0.00        2.43      1.67 o 
  -2   2  33        2.62        2.61      1.60 o 
  -1   2  33      157.73      179.36      4.69 o 
   0   2  33        0.29        1.38      1.82 o 
   1   2  33       19.21       21.38      7.02 o 
  -3   3  33       86.47      120.73     14.09 o 
  -2   3  33        2.37        0.21      6.42 o 
  -4   0  34        0.16       -2.96      2.96 o 
  -2   0  34       48.15       51.24      5.03 o 
   0   0  34        0.03        2.91      2.50 o 
  -5   1  34        3.45        7.00      2.01 o 
  -4   1  34       36.55       43.83      2.90 o 
  -3   1  34       12.54       15.66      2.39 o 
  -2   1  34       42.28       41.97      2.70 o 
  -1   1  34       13.96       10.80      2.22 o 
   0   1  34       42.85       63.43      8.65 o 
  -3   2  34        2.08       -2.89      6.87 o 
  -2   2  34       95.18      102.62     13.37 o 
                                                 
